# Supplementary material for: Acetalax and Bisacodyl for the Treatment of Triple-Negative Breast Cancer: A Combined Molecular and Preclinical Study
Source: Cancer Res Commun. 2025 Feb 28;5(2):375–88. doi: 10.1158/2767-9764.CRC-24-0435 (PMC11869203; doi:10.1158/2767-9764.CRC-24-0435)
Supplement: Supplementary Table 1 [file crc-24-0435_supplementary_table_1_suppst1.xlsx]

## Sheet: 1
This is the source of this file.
Enrichment in phenotype: na
9099 / 18670 gene sets are upregulated in phenotype na_neg
181 gene sets are significantly enriched at FDR < 25%
260 gene sets are significantly enriched at nominal pvalue < 1%
689 gene sets are significantly enriched at nominal pvalue < 5%
Snapshot of enrichment results
Detailed enrichment results in html format
Detailed enrichment results in TSV format (tab delimited text)
Guide to interpret results

## Sheet: gsea_report_for_na_neg_16730354
Supplementary Table 1: The top 100 TNBC cell line enriched functional categories for CRISPR survival genes
significantly negatively correlated to acetalax activity a
Rank	NAME	SIZE	NES b	Nominal p-val
1	GOBP_MITOCHONDRIAL_GENE_EXPRESSION	160	-5.56658	0
2	GOBP_MITOCHONDRIAL_TRANSLATION	130	-5.48179	0
3	GOCC_MITOCHONDRIAL_PROTEIN_CONTAINING_COMPLEX	274	-4.9262	0
4	LASTOWSKA_NEUROBLASTOMA_COPY_NUMBER_UP	178	-4.54092	0
5	GOCC_ORGANELLAR_RIBOSOME	89	-4.52883	0
6	REACTOME_MITOCHONDRIAL_TRANSLATION	94	-4.30297	0
7	NIKOLSKY_BREAST_CANCER_17Q21_Q25_AMPLICON	313	-4.06295	0
8	HP_DECREASED_ACTIVITY_OF_MITOCHONDRIAL_COMPLEX_I	71	-3.97523	0
9	GOCC_MITOCHONDRIAL_MATRIX	471	-3.95034	0
10	GOCC_RIBOSOMAL_SUBUNIT	179	-3.92541	0
11	HP_DECREASED_ACTIVITY_OF_MITOCHONDRIAL_RESPIRATORY_CHAIN	115	-3.88531	0
12	REACTOME_COMPLEX_I_BIOGENESIS	51	-3.83732	0
13	GOCC_MITOCHONDRIAL_LARGE_RIBOSOMAL_SUBUNIT	56	-3.78103	0
14	GOCC_NADH_DEHYDROGENASE_COMPLEX	41	-3.77686	0
15	HP_INCREASED_CSF_LACTATE	94	-3.76564	0
16	REACTOME_TRANSLATION	272	-3.76206	0
17	GOCC_RIBOSOME	209	-3.68999	0
18	GOBP_NADH_DEHYDROGENASE_COMPLEX_ASSEMBLY	53	-3.66351	0
19	WP_MITOCHONDRIAL_COMPLEX_I_ASSEMBLY_MODEL_OXPHOS_SYSTEM	50	-3.63522	0
20	GOBP_MITOCHONDRIAL_RESPIRATORY_CHAIN_COMPLEX_ASSEMBLY	92	-3.57031	0
21	GOBP_MITOCHONDRIAL_ELECTRON_TRANSPORT_NADH_TO_UBIQUINONE	42	-3.49159	0
22	GOBP_PROTON_MOTIVE_FORCE_DRIVEN_ATP_SYNTHESIS	62	-3.46162	0
23	GOMF_NAD_P_H_DEHYDROGENASE_QUINONE_ACTIVITY	38	-3.45797	0
24	WP_OXIDATIVE_PHOSPHORYLATION	51	-3.44487	0
25	GOCC_LARGE_RIBOSOMAL_SUBUNIT	111	-3.43909	0
26	GOBP_REGULATION_OF_MITOCHONDRIAL_TRANSLATION	25	-3.43659	0
27	REACTOME_RESPIRATORY_ELECTRON_TRANSPORT_ATP_SYNTHESIS_BY_CHEMIOSMOTIC_COUPLING_AND_HEAT_PRODUCTION_BY_UNCOUPLING_PROTEINS	114	-3.3989	0
28	REACTOME_RESPIRATORY_ELECTRON_TRANSPORT	93	-3.3656	0
29	HP_ABNORMALITY_OF_THE_MITOCHONDRION	182	-3.34598	0
30	GOMF_STRUCTURAL_CONSTITUENT_OF_RIBOSOME	158	-3.28667	0
31	GOBP_REGULATION_OF_MITOCHONDRIAL_GENE_EXPRESSION	29	-3.20022	0
32	GOMF_OXIDOREDUCTASE_ACTIVITY_ACTING_ON_NAD_P_H_QUINONE_OR_SIMILAR_COMPOUND_AS_ACCEPTOR	50	-3.14113	0
33	GOBP_ATP_BIOSYNTHETIC_PROCESS	86	-3.14105	0
34	REACTOME_THE_CITRIC_ACID_TCA_CYCLE_AND_RESPIRATORY_ELECTRON_TRANSPORT	165	-3.13773	0
35	GOBP_OXIDATIVE_PHOSPHORYLATION	124	-3.1362	0
36	GOCC_INNER_MITOCHONDRIAL_MEMBRANE_PROTEIN_COMPLEX	133	-3.11667	0
37	HP_INCREASED_SERUM_LACTATE	187	-3.10215	0
38	GOCC_OXIDOREDUCTASE_COMPLEX	113	-3.06246	0
39	GOBP_ATP_METABOLIC_PROCESS	195	-3.04339	0
40	HP_ABNORMAL_CSF_METABOLITE_CONCENTRATION	129	-3.03054	0
41	HP_OPTIC_NEUROPATHY	49	-3.02609	0
42	GOCC_RESPIRASOME	85	-3.0244	0
43	GSE3039_CD4_TCELL_VS_ALPHAALPHA_CD8_TCELL_DN	192	-3.00302	0
44	KEGG_ALZHEIMERS_DISEASE	156	-2.94813	0
45	GOCC_MITOCHONDRIAL_SMALL_RIBOSOMAL_SUBUNIT	32	-2.91979	0
46	GOMF_OXIDOREDUCTION_DRIVEN_ACTIVE_TRANSMEMBRANE_TRANSPORTER_ACTIVITY	57	-2.91029	0
47	GOBP_AMINO_ACID_ACTIVATION	25	-2.903	0
48	KEGG_OXIDATIVE_PHOSPHORYLATION	115	-2.89635	0
49	HP_INCREASED_SERUM_PYRUVATE	49	-2.8794	0
50	HP_ABNORMAL_CIRCULATING_CARBOHYDRATE_CONCENTRATION	62	-2.86174	0
51	MOOTHA_MITOCHONDRIA	439	-2.84031	0
52	MOOTHA_HUMAN_MITODB_6_2002	423	-2.79472	0
53	GOBP_ATP_SYNTHESIS_COUPLED_ELECTRON_TRANSPORT	84	-2.79186	0
54	NIKOLSKY_BREAST_CANCER_17Q11_Q21_AMPLICON	121	-2.78694	0
55	HP_ABNORMAL_MITOCHONDRIA_IN_MUSCLE_TISSUE	29	-2.77855	0
56	NIKOLSKY_BREAST_CANCER_7P22_AMPLICON	36	-2.74937	0
57	GOBP_NUCLEOSIDE_TRIPHOSPHATE_METABOLIC_PROCESS	243	-2.72658	0
58	WONG_MITOCHONDRIA_GENE_MODULE	215	-2.71932	0
59	GOBP_NUCLEOSIDE_TRIPHOSPHATE_BIOSYNTHETIC_PROCESS	113	-2.68559	0
60	HP_FOCAL_T2_HYPERINTENSE_BRAINSTEM_LESION	29	-2.67875	0
61	GOBP_POSITIVE_REGULATION_OF_MITOCHONDRIAL_TRANSLATION	16	-2.6772	0
62	GOMF_LIGASE_ACTIVITY_FORMING_CARBON_OXYGEN_BONDS	22	-2.6736	0
63	HP_DECREASED_ACTIVITY_OF_MITOCHONDRIAL_COMPLEX_III	29	-2.66957	0
64	HP_MUSCLE_ABNORMALITY_RELATED_TO_MITOCHONDRIAL_DYSFUNCTION	65	-2.66945	0
65	GOMF_RRNA_BINDING	64	-2.66412	0
66	GSE1925_CTRL_VS_IFNG_PRIMED_MACROPHAGE_24H_IFNG_STIM_UP	195	-2.64396	0
67	HP_ABNORMAL_BRAINSTEM_MRI_SIGNAL_INTENSITY	35	-2.59747	0
68	KEGG_PARKINSONS_DISEASE	111	-2.58408	0
69	GSE7831_CPG_VS_INFLUENZA_STIM_PDC_4H_DN	193	-2.56212	0
70	GSE32533_MIR17_KO_VS_MIR17_OVEREXPRESS_ACT_CD4_TCELL_UP	195	-2.56188	0
71	KEGG_HUNTINGTONS_DISEASE	167	-2.50735	0
72	HP_GINGIVITIS	32	-2.50728	0
73	HP_DECREASED_ACTIVITY_OF_THE_PYRUVATE_DEHYDROGENASE_COMPLEX	35	-2.49903	0
74	GOBP_MITOCHONDRIAL_RNA_METABOLIC_PROCESS	47	-2.47981	0
75	HP_ABNORMAL_BASAL_GANGLIA_MRI_SIGNAL_INTENSITY	50	-2.47266	0
76	KEGG_AMINOACYL_TRNA_BIOSYNTHESIS	22	-2.45612	0
77	HP_PREMATURE_LOSS_OF_TEETH	53	-2.45572	0
78	GOBP_LONG_CHAIN_FATTY_ACID_BIOSYNTHETIC_PROCESS	27	-2.45563	0
79	GOBP_AEROBIC_RESPIRATION	172	-2.44806	0
80	GOBP_ENERGY_DERIVATION_BY_OXIDATION_OF_ORGANIC_COMPOUNDS	305	-2.4463	0
81	GOMF_OXIDOREDUCTASE_ACTIVITY_ACTING_ON_NAD_P_H	80	-2.44072	0
82	WP_ELECTRON_TRANSPORT_CHAIN_OXPHOS_SYSTEM_IN_MITOCHONDRIA	89	-2.43807	0
83	GOCC_NUCLEOID	42	-2.43468	0
84	HP_PROXIMAL_TUBULOPATHY	41	-2.40416	0
85	SNF5_DN.V1_UP	166	-2.40222	0
86	GOBP_CELLULAR_RESPIRATION	217	-2.39633	0
87	HP_LACTIC_ACIDOSIS	159	-2.38585	0
88	WP_NONALCOHOLIC_FATTY_LIVER_DISEASE	147	-2.37814	0
89	HP_PAROXYSMAL_INVOLUNTARY_EYE_MOVEMENTS	35	-2.35887	0
90	HP_LEUKODYSTROPHY	107	-2.35574	0
91	REACTOME_LDL_CLEARANCE	19	-2.35325	0
92	MOOTHA_VOXPHOS	87	-2.34222	0
93	WP_INSULIN_SIGNALING	157	-2.33462	0.00404858
94	HP_FETAL_DISTRESS	53	-2.33004	0
95	GOCC_SMALL_RIBOSOMAL_SUBUNIT	71	-2.32732	0
96	GOBP_RESPIRATORY_ELECTRON_TRANSPORT_CHAIN	105	-2.31979	0.00208333
97	MIKKELSEN_ES_LCP_WITH_H3K4ME3	133	-2.3075	0
98	GOBP_RIBOSE_PHOSPHATE_BIOSYNTHETIC_PROCESS	213	-2.30541	0
99	REACTOME_TRNA_AMINOACYLATION	24	-2.30505	0.00194553
100	HP_MITOCHONDRIAL_MYOPATHY	43	-2.303	0
a Determine the correlation between the acetalax activity and CRISPR gene survival using CellMiner CDB
(https://discover.nci.nih.gov/rsconnect/cellminercdb/) selecting Univariate Analyses \ Compare Patterns, and
comparing the x-axis cell line set “GDSC” \ “Drug activity” \ “acetalax” to the y-axis cell line set “Achilles project”
(CRISPR data) \ To include “Breast Triple Negative” resulting in data for 18,121 genes. This data was ranked by
correlation (high to low for all cell lines with data) and submitted to the GSEA pre-ranked analysis,
and imported into the Gene Set Enrichment Analysis (GSEA, https://www.gsea-msigdb.org/gsea/index.jsp, version
4.3.2) web application using set minimum and maximum sizes of 5 and 500 and a classic scoring scheme to determine
enriched functional categories. For the gene sets we selected the collections: H.all, C2.all, C5.all, C6.all and C7.all.
There are 9063 total categories.
b NES is nominal enrichment score, which is used for the ranking.
