# Supplementary material for: Acetalax and Bisacodyl for the Treatment of Triple-Negative Breast Cancer: A Combined Molecular and Preclinical Study
Source: Cancer Res Commun. 2025 Feb 28;5(2):375–88. doi: 10.1158/2767-9764.CRC-24-0435 (PMC11869203; doi:10.1158/2767-9764.CRC-24-0435)
Supplement: Supplementary Table 2 [file crc-24-0435_supplementary_table_2_suppst2.xlsx]

## Sheet: 1
This is the source of this file.
Enrichment in phenotype: na
9099 / 18670 gene sets are upregulated in phenotype na_neg
181 gene sets are significantly enriched at FDR < 25%
260 gene sets are significantly enriched at nominal pvalue < 1%
689 gene sets are significantly enriched at nominal pvalue < 5%
Snapshot of enrichment results
Detailed enrichment results in html format
Detailed enrichment results in TSV format (tab delimited text)
Guide to interpret results

## Sheet: gsea_report_for_na_neg_16730354
Supplementary Table 2: The top 100 TNBC cell line enriched functional categories for CRISPR survival genes
significantly negatively correlated to bisacodyl activity a
Rank	NAME	SIZE	NES b	Nominal p-val
1	GOBP_MITOCHONDRIAL_GENE_EXPRESSION	160	-5.11321	0
2	GOBP_MITOCHONDRIAL_TRANSLATION	130	-4.99957	0
3	GOCC_RIBOSOMAL_SUBUNIT	179	-4.49168	0
4	GOCC_RIBOSOME	209	-4.39313	0
5	LASTOWSKA_NEUROBLASTOMA_COPY_NUMBER_UP	178	-4.28507	0
6	GOCC_MITOCHONDRIAL_PROTEIN_CONTAINING_COMPLEX	274	-4.23951	0
7	GOCC_ORGANELLAR_RIBOSOME	89	-4.18608	0
8	REACTOME_TRANSLATION	272	-4.00693	0
9	REACTOME_MITOCHONDRIAL_TRANSLATION	94	-3.93719	0
10	GOMF_STRUCTURAL_CONSTITUENT_OF_RIBOSOME	158	-3.85558	0
11	GOCC_LARGE_RIBOSOMAL_SUBUNIT	111	-3.7353	0
12	NIKOLSKY_BREAST_CANCER_17Q21_Q25_AMPLICON	313	-3.65921	0
13	REACTOME_COMPLEX_I_BIOGENESIS	51	-3.61758	0
14	HP_INCREASED_CSF_LACTATE	94	-3.61104	0
15	GOCC_MITOCHONDRIAL_LARGE_RIBOSOMAL_SUBUNIT	56	-3.51254	0
16	HP_DECREASED_ACTIVITY_OF_MITOCHONDRIAL_RESPIRATORY_CHAIN	115	-3.49492	0
17	GOCC_MITOCHONDRIAL_MATRIX	471	-3.44946	0
18	WP_MITOCHONDRIAL_COMPLEX_I_ASSEMBLY_MODEL_OXPHOS_SYSTEM	50	-3.42503	0
19	GOMF_OXIDOREDUCTASE_ACTIVITY_ACTING_ON_NAD_P_H_QUINONE_OR_SIMILAR_COMPOUND_AS_ACCEPTOR	50	-3.31445	0
20	GOMF_NAD_P_H_DEHYDROGENASE_QUINONE_ACTIVITY	38	-3.26814	0
21	GOCC_NADH_DEHYDROGENASE_COMPLEX	41	-3.23111	0
22	GOBP_MITOCHONDRIAL_RESPIRATORY_CHAIN_COMPLEX_ASSEMBLY	92	-3.21118	0
23	WP_OXIDATIVE_PHOSPHORYLATION	51	-3.20875	0
24	GOBP_MITOCHONDRIAL_ELECTRON_TRANSPORT_NADH_TO_UBIQUINONE	42	-3.20733	0
25	NIKOLSKY_BREAST_CANCER_7P22_AMPLICON	36	-3.20533	0
26	GOBP_NADH_DEHYDROGENASE_COMPLEX_ASSEMBLY	53	-3.12538	0
27	HP_DECREASED_ACTIVITY_OF_MITOCHONDRIAL_COMPLEX_I	71	-3.12524	0
28	GOBP_REGULATION_OF_MITOCHONDRIAL_TRANSLATION	25	-3.12463	0
29	GOBP_PROTON_MOTIVE_FORCE_DRIVEN_ATP_SYNTHESIS	62	-3.09794	0
30	REACTOME_RESPIRATORY_ELECTRON_TRANSPORT_ATP_SYNTHESIS_BY_CHEMIOSMOTIC_COUPLING_AND_HEAT_PRODUCTION_BY_UNCOUPLING_PROTEINS	114	-3.03382	0
31	HP_INCREASED_SERUM_LACTATE	187	-3.00042	0
32	GOMF_RRNA_BINDING	64	-2.95903	0
33	HP_ABNORMAL_CSF_METABOLITE_CONCENTRATION	129	-2.88497	0
34	REACTOME_RESPIRATORY_ELECTRON_TRANSPORT	93	-2.87441	0
35	GOCC_SMALL_RIBOSOMAL_SUBUNIT	71	-2.82658	0
36	GOMF_OXIDOREDUCTION_DRIVEN_ACTIVE_TRANSMEMBRANE_TRANSPORTER_ACTIVITY	57	-2.79423	0
37	GOBP_ATP_BIOSYNTHETIC_PROCESS	86	-2.78366	0
38	NIKOLSKY_BREAST_CANCER_17Q11_Q21_AMPLICON	121	-2.76058	0
39	GOBP_OXIDATIVE_PHOSPHORYLATION	124	-2.75588	0
40	GOCC_RESPIRASOME	85	-2.73077	0
41	SNF5_DN.V1_UP	166	-2.70298	0
42	GOBP_ATP_METABOLIC_PROCESS	195	-2.67398	0
43	GOBP_REGULATION_OF_MITOCHONDRIAL_GENE_EXPRESSION	29	-2.67224	0
44	HP_ABNORMALITY_OF_THE_MITOCHONDRION	182	-2.65909	0
45	HP_MUSCLE_ABNORMALITY_RELATED_TO_MITOCHONDRIAL_DYSFUNCTION	65	-2.65694	0
46	HP_PREMATURE_LOSS_OF_TEETH	53	-2.65509	0
47	HP_FOCAL_T2_HYPERINTENSE_BASAL_GANGLIA_LESION	39	-2.64734	0.0020202
48	HP_ABNORMAL_BASAL_GANGLIA_MRI_SIGNAL_INTENSITY	50	-2.64296	0
49	HP_OPTIC_NEUROPATHY	49	-2.60379	0
50	GOCC_INNER_MITOCHONDRIAL_MEMBRANE_PROTEIN_COMPLEX	133	-2.59829	0
51	GOCC_OXIDOREDUCTASE_COMPLEX	113	-2.59775	0
52	HP_ABNORMAL_MITOCHONDRIA_IN_MUSCLE_TISSUE	29	-2.59016	0
53	REACTOME_THE_CITRIC_ACID_TCA_CYCLE_AND_RESPIRATORY_ELECTRON_TRANSPORT	165	-2.56317	0
54	GOCC_MITOCHONDRIAL_SMALL_RIBOSOMAL_SUBUNIT	32	-2.52828	0
55	HP_INCREASED_SERUM_PYRUVATE	49	-2.52814	0
56	WP_CYTOPLASMIC_RIBOSOMAL_PROTEINS	87	-2.52633	0
57	HP_ABNORMAL_BRAINSTEM_MRI_SIGNAL_INTENSITY	35	-2.50871	0
58	GOBP_POSITIVE_REGULATION_OF_PROTEIN_TARGETING_TO_MEMBRANE	28	-2.50234	0
59	HP_DECREASED_ACTIVITY_OF_THE_PYRUVATE_DEHYDROGENASE_COMPLEX	35	-2.49954	0
60	GSE14308_TH2_VS_NAIVE_CD4_TCELL_UP	195	-2.49908	0
61	GSE2405_0H_VS_24H_A_PHAGOCYTOPHILUM_STIM_NEUTROPHIL_UP	197	-2.48928	0
62	GOMF_OXIDOREDUCTASE_ACTIVITY_ACTING_ON_NAD_P_H	80	-2.48645	0
63	GOBP_ATP_SYNTHESIS_COUPLED_ELECTRON_TRANSPORT	84	-2.48598	0
64	KEGG_PARKINSONS_DISEASE	111	-2.43828	0
65	GOCC_NUCLEOID	42	-2.41688	0
66	REACTOME_MITOTIC_SPINDLE_CHECKPOINT	109	-2.4156	0.00205339
67	HP_FETAL_DISTRESS	53	-2.38442	0
68	GLASS_IGF2BP1_CLIP_TARGETS_KNOCKDOWN_DN	112	-2.38107	0
69	GOBP_PROTEIN_FOLDING	203	-2.37101	0
70	HP_FOCAL_T2_HYPERINTENSE_BRAINSTEM_LESION	29	-2.36885	0
71	HP_LACTIC_ACIDOSIS	159	-2.36624	0.00200803
72	KEGG_RIBOSOME	86	-2.36354	0
73	GSE17721_PAM3CSK4_VS_GADIQUIMOD_12H_BMDC_UP	194	-2.35963	0.00203252
74	GOCC_CYTOSOLIC_RIBOSOME	94	-2.35137	0
75	GOBP_CYTOCHROME_COMPLEX_ASSEMBLY	37	-2.34845	0.00193424
76	GOBP_NUCLEOSIDE_TRIPHOSPHATE_BIOSYNTHETIC_PROCESS	113	-2.33941	0
77	GOBP_REGULATION_OF_PROTEIN_TARGETING_TO_MEMBRANE	32	-2.33472	0.0019685
78	GOBP_MITOCHONDRIAL_RNA_METABOLIC_PROCESS	47	-2.32584	0
79	GOBP_CELLULAR_RESPIRATION	217	-2.30627	0
80	NIKOLSKY_BREAST_CANCER_7Q21_Q22_AMPLICON	75	-2.29931	0
81	HP_PAROXYSMAL_INVOLUNTARY_EYE_MOVEMENTS	35	-2.29114	0
82	REACTOME_LDL_CLEARANCE	19	-2.29093	0.00601202
83	GOBP_REGULATION_OF_POTASSIUM_ION_TRANSPORT	96	-2.28846	0
84	VANHARANTA_UTERINE_FIBROID_WITH_7Q_DELETION_DN	36	-2.28767	0
85	GOBP_NUCLEOSIDE_TRIPHOSPHATE_METABOLIC_PROCESS	243	-2.28189	0
86	GOBP_POSITIVE_REGULATION_OF_PROTEIN_LOCALIZATION_TO_MEMBRANE	100	-2.27928	0
87	HP_GINGIVITIS	32	-2.26677	0
88	NIKOLSKY_BREAST_CANCER_5P15_AMPLICON	25	-2.26527	0
89	REACTOME_PROTEIN_FOLDING	94	-2.25356	0.00189394
90	GSE7831_CPG_VS_INFLUENZA_STIM_PDC_4H_DN	193	-2.25027	0.0021645
91	WP_17Q12_COPY_NUMBER_VARIATION_SYNDROME	89	-2.23784	0
92	GOBP_CARDIAC_MUSCLE_CELL_MEMBRANE_REPOLARIZATION	35	-2.23774	0.0020202
93	WONG_MITOCHONDRIA_GENE_MODULE	215	-2.23124	0.00217391
94	GOMF_GLUTATHIONE_TRANSFERASE_ACTIVITY	26	-2.22929	0
95	GOBP_COPII_COATED_VESICLE_BUDDING	40	-2.22445	0
96	GOBP_MEMBRANE_REPOLARIZATION_DURING_CARDIAC_MUSCLE_CELL_ACTION_POTENTIAL	21	-2.2244	0.00401606
97	GOBP_POSITIVE_REGULATION_OF_CHROMOSOME_SEPARATION	28	-2.22281	0.00200803
98	HP_MITOCHONDRIAL_MYOPATHY	43	-2.21441	0
99	HP_ABNORMAL_CIRCULATING_CARBOHYDRATE_CONCENTRATION	62	-2.21085	0.0019305
100	GOBP_WOUND_HEALING_SPREADING_OF_EPIDERMAL_CELLS	17	-2.21029	0
a Determine the correlation between the acetalax activity and CRISPR gene survival using CellMiner CDB
(https://discover.nci.nih.gov/rsconnect/cellminercdb/) selecting Univariate Analyses \ Compare Patterns, and
comparing the x-axis cell line set “GDSC” \ “Drug activity” \ “bisacodyl” to the y-axis cell line set “Achilles project”
(CRISPR data) \ To include “Breast Triple Negative” resulting in data for 18,121 genes. This data was ranked by
correlation (high to low for all cell lines with data) and submitted to the GSEA pre-ranked analysis,
and imported into the Gene Set Enrichment Analysis (GSEA, https://www.gsea-msigdb.org/gsea/index.jsp, version
4.3.2) web application using set minimum and maximum sizes of 5 and 500 and a classic scoring scheme to determine
enriched functional categories. For the gene sets we selected the collections: H.all, C2.all, C5.all, C6.all and C7.all.
There are 9063 total categories.
b NES is nominal enrichment score, which is used for the ranking.
