# Supplementary material for: Acetalax and Bisacodyl for the Treatment of Triple-Negative Breast Cancer: A Combined Molecular and Preclinical Study
Source: Cancer Res Commun. 2025 Feb 28;5(2):375–88. doi: 10.1158/2767-9764.CRC-24-0435 (PMC11869203; doi:10.1158/2767-9764.CRC-24-0435)
Supplement: Supplementary Table 3 [file crc-24-0435_supplementary_table_3_suppst3.xlsx]

## Sheet: GSEA_acet4
Footnotes:
a The Gene Ontology identification number.
b The number of genes in the "Description" category.
c A negative enrichment score indicates gene enrichment in the presence of acetalax, and a positive score gene depletion.
d NES is nominal enrichment score, which is used for the ranking of the categories.
e The adjusted p value.
f The minimum false discovery rate at which an observed score is deemed significant taking into consideration multiple comparisons correct.
Supplementary Table 3: Gene Set enrichment analysis of RNAseq data of acetalax-treated tumors harvested at 4H as compared to
Control (HBCx-158 PDX )
ID a	Description	setSize b	enrichmentScore c	NES d	pvalue	p.adjust e	qvalue f
GO:0019646	aerobic electron transport chain	77	-0.689667	-2.74942	1e-10	5.07273e-08	4.29952e-08
GO:0042773	ATP synthesis coupled electron transport	85	-0.675419	-2.74203	1e-10	5.07273e-08	4.29952e-08
GO:0042775	mitochondrial ATP synthesis coupled electron transport	85	-0.675419	-2.74203	1e-10	5.07273e-08	4.29952e-08
GO:0006119	oxidative phosphorylation	128	-0.609065	-2.67356	1e-10	5.07273e-08	4.29952e-08
GO:0022904	respiratory electron transport chain	106	-0.605686	-2.5964	1e-10	5.07273e-08	4.29952e-08
GO:0009060	aerobic respiration	175	-0.515912	-2.35606	1e-10	5.07273e-08	4.29952e-08
GO:0006935	chemotaxis	410	0.443167	1.94368	1e-10	5.07273e-08	4.29952e-08
GO:0042330	taxis	412	0.441321	1.93663	1e-10	5.07273e-08	4.29952e-08
GO:0006954	inflammatory response	489	0.420415	1.85687	1e-10	5.07273e-08	4.29952e-08
GO:0022613	ribonucleoprotein complex biogenesis	408	-0.394936	-1.93429	1e-10	5.07273e-08	4.29952e-08
GO:0042254	ribosome biogenesis	297	-0.437638	-2.11184	1e-10	5.07273e-08	4.29952e-08
GO:0034470	ncRNA processing	397	-0.38047	-1.86613	2.46256e-10	1.14509e-07	9.70552e-08
GO:0016072	rRNA metabolic process	258	-0.408617	-1.95207	9.10669e-09	3.90887e-06	3.31307e-06
GO:0061844	antimicrobial humoral immune response mediated by antimicrobial peptide	33	0.767221	2.32769	1.1167e-08	4.15413e-06	3.52094e-06
GO:0051960	regulation of nervous system development	339	0.427016	1.84628	2.17592e-08	6.74536e-06	5.71721e-06
GO:0043620	regulation of DNA-templated transcription in response to stress	51	0.687853	2.28922	7.61494e-08	2.23639e-05	1.89551e-05
GO:0006334	nucleosome assembly	85	0.602855	2.18395	8.22264e-08	2.29412e-05	1.94444e-05
GO:0070372	regulation of ERK1 and ERK2 cascade	195	0.483433	1.97972	9.85373e-08	2.61828e-05	2.21919e-05
GO:0001525	angiogenesis	383	0.409472	1.78954	1.2447e-07	3.15702e-05	2.67581e-05
GO:0001816	cytokine production	491	0.379308	1.67694	1.84037e-07	4.10771e-05	3.4816e-05
GO:0030198	extracellular matrix organization	213	0.465421	1.91882	1.95797e-07	4.20211e-05	3.56161e-05
GO:0009617	response to bacterium	371	0.400854	1.74784	3.17162e-07	6.32058e-05	5.35717e-05
GO:0001817	regulation of cytokine production	481	0.380406	1.67996	4.0282e-07	7.49245e-05	6.35042e-05
GO:0050767	regulation of neurogenesis	279	0.426094	1.81403	5.43023e-07	9.46897e-05	8.02567e-05
GO:0046034	ATP metabolic process	237	-0.384067	-1.81462	6.79341e-07	0.000111325	9.43564e-05
GO:0034728	nucleosome organization	115	0.527254	2.02347	8.2572e-07	0.000127987	0.000108478
GO:0060284	regulation of cell development	381	0.38618	1.68417	1.36191e-06	0.000199986	0.000169503
GO:0060326	cell chemotaxis	188	0.463631	1.89519	1.40035e-06	0.000200358	0.000169818
GO:0035914	skeletal muscle cell differentiation	47	0.664287	2.17878	1.52526e-06	0.000212774	0.000180342
GO:0061061	muscle structure development	474	0.367859	1.62376	1.78924e-06	0.00024148	0.000204673
GO:0009991	response to extracellular stimulus	376	0.391472	1.70848	2.02059e-06	0.000262206	0.00022224
GO:0009612	response to mechanical stimulus	151	0.486483	1.93184	4.40419e-06	0.00052288	0.000443181
GO:0070371	ERK1 and ERK2 cascade	217	0.438504	1.80946	4.8308e-06	0.00055012	0.000466269
GO:0045087	innate immune response	493	0.359995	1.59124	5.49627e-06	0.000613384	0.00051989
GO:0097529	myeloid leukocyte migration	133	0.489392	1.90429	5.93518e-06	0.000648774	0.000549885
GO:0006959	humoral immune response	101	0.534735	2.00764	6.42901e-06	0.000676866	0.000573695
GO:0031644	regulation of nervous system process	89	0.539131	1.98692	7.21422e-06	0.000745469	0.000631842
GO:0061448	connective tissue development	199	0.437248	1.79096	8.13826e-06	0.000815198	0.000690943
GO:0009611	response to wounding	399	0.379313	1.66004	9.63354e-06	0.00093788	0.000794925
GO:0032570	response to progesterone	32	0.693447	2.09724	1.27726e-05	0.00112993	0.000957702
GO:0033108	mitochondrial respiratory chain complex assembly	94	-0.47727	-1.97544	1.29598e-05	0.00112993	0.000957702
GO:0071363	cellular response to growth factor stimulus	498	0.349877	1.54648	1.36211e-05	0.00116932	0.000991085
GO:0048667	cell morphogenesis involved in neuron differentiation	455	0.36056	1.58738	1.49126e-05	0.00124198	0.00105267
GO:0010469	regulation of signaling receptor activity	105	0.506643	1.91923	1.59422e-05	0.00129286	0.0010958
GO:0010466	negative regulation of peptidase activity	148	0.474155	1.87643	1.69763e-05	0.00133419	0.00113083
GO:0002685	regulation of leukocyte migration	142	0.47398	1.85401	2.79907e-05	0.0020551	0.00174186
GO:1904062	regulation of cation transmembrane transport	242	0.40496	1.70085	2.94333e-05	0.00213296	0.00180784
GO:0010001	glial cell differentiation	156	0.458638	1.83477	3.03603e-05	0.00217193	0.00184087
GO:0071277	cellular response to calcium ion	65	0.562213	1.94633	3.1222e-05	0.0022053	0.00186916
GO:0065004	protein-DNA complex assembly	156	0.457164	1.82887	3.61089e-05	0.00245717	0.00208264
GO:1905208	negative regulation of cardiocyte differentiation	10	-0.849956	-2.06749	5.0677e-05	0.0033664	0.00285328
GO:0002274	myeloid leukocyte activation	143	0.449313	1.76241	5.49122e-05	0.00356247	0.00301947
GO:0007610	behavior	409	0.360785	1.5828	5.82653e-05	0.00365304	0.00309623
GO:0007622	rhythmic behavior	31	0.67922	2.0413	6.50298e-05	0.00398754	0.00337975
GO:0050731	positive regulation of peptidyl-tyrosine phosphorylation	125	0.471711	1.8181	6.98459e-05	0.00414617	0.0035142
GO:0071356	cellular response to tumor necrosis factor	161	0.448606	1.79691	7.06807e-05	0.00415156	0.00351876
GO:0061614	miRNA transcription	51	0.589855	1.96308	7.41947e-05	0.00423018	0.00358539
GO:0001503	ossification	317	0.367489	1.5773	7.48679e-05	0.00423018	0.00358539
GO:0034612	response to tumor necrosis factor	179	0.430459	1.747	7.57128e-05	0.00423018	0.00358539
GO:0007611	learning or memory	182	0.436737	1.77083	7.33909e-05	0.00423018	0.00358539
GO:0050890	cognition	210	0.411007	1.68767	7.58096e-05	0.00423018	0.00358539
GO:0052547	regulation of peptidase activity	311	0.376328	1.61635	9.16114e-05	0.00496302	0.00420654
GO:0051412	response to corticosterone	10	0.862662	1.96529	0.000104188	0.00553429	0.00469073
GO:0051272	positive regulation of cellular component movement	431	0.348989	1.5344	0.00011227	0.00585484	0.00496242
GO:0042448	progesterone metabolic process	11	0.837081	1.95891	0.000118496	0.0061223	0.00518911
GO:0002385	mucosal immune response	16	0.780529	2.01635	0.000123841	0.00633975	0.00537342
GO:0038066	p38MAPK cascade	44	0.607879	1.96655	0.000131565	0.00661381	0.0056057
GO:0016925	protein sumoylation	47	0.592088	1.94198	0.000136637	0.00673119	0.00570519
GO:0051591	response to cAMP	65	0.535812	1.85493	0.000136282	0.00673119	0.00570519
GO:0035195	miRNA-mediated gene silencing	97	-0.437829	-1.83593	0.000139037	0.00674631	0.00571801
GO:0040017	positive regulation of locomotion	430	0.345343	1.51542	0.000148931	0.00704548	0.00597158
GO:0010038	response to metal ion	274	0.372882	1.58401	0.000162508	0.00737229	0.00624858
GO:0044703	multi-organism reproductive process	134	0.443469	1.72976	0.000175157	0.00775693	0.00657459
GO:0002521	leukocyte differentiation	378	0.349917	1.52751	0.000177142	0.00778307	0.00659674
GO:0050926	regulation of positive chemotaxis	15	0.762718	1.93682	0.000188198	0.00807805	0.00684676
GO:0050927	positive regulation of positive chemotaxis	15	0.762718	1.93682	0.000188198	0.00807805	0.00684676
GO:0071216	cellular response to biotic stimulus	164	0.421845	1.69475	0.000200598	0.00854457	0.00724217
GO:0001666	response to hypoxia	227	0.392595	1.6294	0.000215264	0.00896398	0.00759765
GO:0007268	chemical synaptic transmission	452	0.341748	1.50493	0.000220179	0.00896787	0.00760095
GO:0098916	anterograde trans-synaptic signaling	452	0.341748	1.50493	0.000220179	0.00896787	0.00760095
GO:1901214	regulation of neuron death	251	0.377576	1.58875	0.000262301	0.00975759	0.0082703
GO:0051216	cartilage development	148	0.437663	1.73202	0.000262211	0.00975759	0.0082703
GO:0019221	cytokine-mediated signaling pathway	310	0.363208	1.56027	0.000310139	0.0107523	0.00911337
GO:0070997	neuron death	287	0.369283	1.57559	0.000301703	0.0107523	0.00911337
GO:0010959	regulation of metal ion transport	272	0.366334	1.55638	0.000308361	0.0107523	0.00911337
GO:0043269	regulation of ion transport	438	0.342096	1.50576	0.000304622	0.0107523	0.00911337
GO:0032103	positive regulation of response to external stimulus	278	0.368904	1.56884	0.000325029	0.0111954	0.00948898
GO:0007178	transmembrane receptor protein serine/threonine kinase signaling pathway	268	0.37599	1.59264	0.000339031	0.0114679	0.0097199
GO:0050810	regulation of steroid biosynthetic process	50	0.573515	1.91044	0.0003623	0.0121785	0.0103222
GO:0045109	intermediate filament organization	31	0.644673	1.93747	0.000420234	0.0138752	0.0117603
GO:0070555	response to interleukin-1	89	0.47257	1.74161	0.000436739	0.0140607	0.0119175
GO:0060998	regulation of dendritic spine development	49	0.579542	1.91905	0.00045615	0.014462	0.0122577
GO:0071496	cellular response to external stimulus	257	0.378184	1.59853	0.00046506	0.0146612	0.0124265
GO:1905114	cell surface receptor signaling pathway involved in cell-cell signaling	428	0.333809	1.46537	0.000473062	0.0148297	0.0125693
GO:0044706	multi-multicellular organism process	140	0.436777	1.70724	0.000476166	0.0148436	0.0125811
GO:1905906	regulation of amyloid fibril formation	12	0.802278	1.9251	0.000549144	0.0163862	0.0138886
GO:0048168	regulation of neuronal synaptic plasticity	37	0.609131	1.89649	0.000563901	0.0167371	0.0141859
GO:0072224	metanephric glomerulus development	10	0.823707	1.87654	0.000629309	0.0178251	0.0151081
GO:0051447	negative regulation of meiotic cell cycle	11	0.803349	1.87997	0.000639574	0.0180244	0.015277
GO:0010942	positive regulation of cell death	464	0.321254	1.41744	0.000696772	0.019348	0.0163989
GO:0030574	collagen catabolic process	22	0.692186	1.91573	0.000692165	0.019348	0.0163989
GO:0043588	skin development	193	0.395922	1.62063	0.000764005	0.0205949	0.0174557
GO:0008544	epidermis development	236	0.370988	1.5525	0.000784703	0.0209505	0.0177571
GO:0043583	ear development	155	-0.35708	-1.58434	0.000799496	0.0212438	0.0180057
GO:0019218	regulation of steroid metabolic process	72	0.502872	1.75968	0.00080773	0.0212601	0.0180195
GO:0072109	glomerular mesangium development	11	0.797167	1.8655	0.00083273	0.0217054	0.0183969
GO:1904375	regulation of protein localization to cell periphery	110	0.44607	1.7017	0.000857124	0.0220403	0.0186809
GO:0051153	regulation of striated muscle cell differentiation	60	-0.46764	-1.75742	0.000867232	0.022198	0.0188145
GO:1990868	response to chemokine	46	0.561527	1.83119	0.000906963	0.0230039	0.0194975
GO:0048871	multicellular organismal homeostasis	376	0.337424	1.4726	0.000930791	0.0234201	0.0198503
GO:0071824	protein-DNA complex subunit organization	187	0.393209	1.60529	0.000945815	0.0234616	0.0198855
GO:0030431	sleep	13	0.76482	1.87191	0.00095603	0.0235006	0.0199186
GO:0051346	negative regulation of hydrolase activity	231	0.371287	1.54197	0.000962931	0.0235665	0.0199744
GO:0010817	regulation of hormone levels	333	0.343692	1.4856	0.000988599	0.024089	0.0204173
GO:0031589	cell-substrate adhesion	288	0.35129	1.49859	0.00106255	0.024912	0.0211148
GO:1901654	response to ketone	148	0.416973	1.65014	0.00123888	0.0284483	0.0241121
GO:0071774	response to fibroblast growth factor	77	0.471446	1.68187	0.00133365	0.030499	0.0258503
GO:0050678	regulation of epithelial cell proliferation	254	0.353196	1.49042	0.00138369	0.0308839	0.0261765
GO:0035725	sodium ion transmembrane transport	116	0.435098	1.67189	0.00136634	0.0308839	0.0261765
GO:0035902	response to immobilization stress	16	0.726084	1.87571	0.001433	0.0317306	0.0268941
GO:0031668	cellular response to extracellular stimulus	210	0.374121	1.53621	0.00147272	0.0322266	0.0273145
GO:0043584	nose development	11	-0.773477	-1.93262	0.00150693	0.0328464	0.0278398
GO:0090382	phagosome maturation	22	0.6734	1.86374	0.0015432	0.0331195	0.0280713
GO:0043524	negative regulation of neuron apoptotic process	113	0.429724	1.65171	0.00159196	0.0339052	0.0287372
GO:0032963	collagen metabolic process	60	0.523813	1.79562	0.00158613	0.0339052	0.0287372
GO:0030307	positive regulation of cell growth	129	0.408728	1.58417	0.00162442	0.0344649	0.0292117
GO:0009913	epidermal cell differentiation	146	0.409528	1.61354	0.00180867	0.0371044	0.0314488
GO:0030318	melanocyte differentiation	15	-0.698646	-1.89466	0.00182719	0.0372107	0.0315389
GO:0010608	post-transcriptional regulation of gene expression	491	-0.258186	-1.29058	0.0018247	0.0372107	0.0315389
GO:0010769	regulation of cell morphogenesis involved in differentiation	82	0.452418	1.62619	0.00185077	0.0372567	0.0315779
GO:0019058	viral life cycle	257	0.361735	1.529	0.00185616	0.0372567	0.0315779
GO:0050729	positive regulation of inflammatory response	88	0.461215	1.68509	0.00200462	0.0392484	0.033266
GO:2000725	regulation of cardiac muscle cell differentiation	13	-0.717971	-1.89432	0.00208931	0.0403403	0.0341914
GO:0071826	ribonucleoprotein complex subunit organization	173	-0.325927	-1.48102	0.00213083	0.0408592	0.0346313
GO:1903077	negative regulation of protein localization to plasma membrane	21	0.666791	1.83447	0.00214369	0.0409651	0.034721
GO:0042776	proton motive force-driven mitochondrial ATP synthesis	18	-0.671289	-1.8957	0.00217257	0.0411443	0.0348729
GO:0051347	positive regulation of transferase activity	455	0.313813	1.38157	0.0021873	0.0411443	0.0348729
GO:0001667	ameboidal-type cell migration	335	0.331749	1.4335	0.00225881	0.0421544	0.035729
GO:0042058	regulation of epidermal growth factor receptor signaling pathway	66	0.482272	1.67821	0.00228282	0.0424604	0.0359884
GO:0006898	receptor-mediated endocytosis	189	0.380285	1.5543	0.00246434	0.0443278	0.0375712
GO:0071347	cellular response to interleukin-1	69	0.492651	1.71696	0.00249641	0.0444426	0.0376685
GO:0002269	leukocyte activation involved in inflammatory response	29	0.58686	1.74142	0.0025022	0.0444426	0.0376685
GO:0033003	regulation of mast cell activation	29	0.58696	1.74171	0.0025022	0.0444426	0.0376685
GO:0007422	peripheral nervous system development	62	0.487945	1.68449	0.00257972	0.0452668	0.038367
GO:0046683	response to organophosphorus	92	0.433127	1.60407	0.0026529	0.0459726	0.0389653
GO:0099072	regulation of postsynaptic membrane neurotransmitter receptor levels	40	0.559743	1.7735	0.00271232	0.0461425	0.0391093
GO:0048659	smooth muscle cell proliferation	105	0.420685	1.59361	0.0026826	0.0461425	0.0391093
GO:0003279	cardiac septum development	86	-0.399481	-1.61728	0.00295216	0.0493881	0.0418602
GO:0016485	protein processing	179	0.377352	1.53147	0.00295621	0.0493881	0.0418602
GO:0031054	pre-miRNA processing	13	-0.701799	-1.85165	0.00298754	0.0496063	0.0420451
GO:1901652	response to peptide	368	0.323099	1.40837	0.00300582	0.0496228	0.0420591
