# Supplementary material for: Acetalax and Bisacodyl for the Treatment of Triple-Negative Breast Cancer: A Combined Molecular and Preclinical Study
Source: Cancer Res Commun. 2025 Feb 28;5(2):375–88. doi: 10.1158/2767-9764.CRC-24-0435 (PMC11869203; doi:10.1158/2767-9764.CRC-24-0435)
Supplement: Supplementary Table 4 [file crc-24-0435_supplementary_table_4_suppst4.xlsx]

## Sheet: GSEA_acet24
Footnotes:
a The Gene Ontology identification number.
b The number of genes in the "Description" category.
c A negative enrichment score indicates gene enrichment in the presence of acetalax, and a positive score gene depletion.
d NES is nominal enrichment score, which is used for the ranking of the categories.
e The adjusted p value.
f The minimum false discovery rate at which an observed score is deemed significant taking into consideration multiple comparisons correct.
Supplementary Table 4: Gene Set enrichment analysis of RNAseq data of acetalax-treated tumors harvested at 24H as compared to
Control (HBCx-158 PDX )
ID a	Description	setSize b	enrichmentScore c	NES d	pvalue	p.adjust e	qvalue f
GO:0061844	antimicrobial humoral immune response mediated by antimicrobial peptide	33	0.691812	2.572	7.23e-08	1.22e-05	9.54e-06
GO:0035914	skeletal muscle cell differentiation	47	0.609846	2.51302	1.85e-07	2.58e-05	2.01e-05
GO:0032922	circadian regulation of gene expression	59	0.551343	2.36646	2.82e-07	3.42e-05	2.67e-05
GO:0043535	regulation of blood vessel endothelial cell migration	74	0.530602	2.34747	3.58e-08	7.14e-06	5.57e-06
GO:0010469	regulation of signaling receptor activity	105	0.490064	2.30612	4.44e-09	1.91e-06	1.49e-06
GO:0045682	regulation of epidermis development	51	0.535353	2.2344	8.61e-06	0.000425029	0.00033138
GO:0070306	lens fiber cell differentiation	32	0.597856	2.2186	4.07e-05	0.00136054	0.00106077
GO:0071222	cellular response to lipopolysaccharide	132	0.450308	2.21238	3.49e-09	1.77e-06	1.38e-06
GO:0010717	regulation of epithelial to mesenchymal transition	82	0.49177	2.20978	2.91e-07	3.45e-05	2.69e-05
GO:0002385	mucosal immune response	16	0.726656	2.20209	7.12e-05	0.00214887	0.0016754
GO:0043297	apical junction assembly	59	0.503947	2.16303	7.22e-06	0.000387297	0.000301961
GO:0043534	blood vessel endothelial cell migration	94	0.461398	2.14821	4.78e-07	5.23e-05	4.08e-05
GO:2000311	regulation of AMPA receptor activity	14	0.736361	2.13967	0.000198521	0.00457746	0.00356888
GO:0003198	epithelial to mesenchymal transition involved in endocardial cushion formation	14	0.727385	2.11359	0.000304153	0.00633274	0.00493741
GO:0006352	DNA-templated transcription, initiation	116	0.440611	2.11098	1.22e-07	1.84e-05	1.43e-05
GO:0002507	tolerance induction	16	0.696379	2.11034	0.000298796	0.0062445	0.00486861
GO:0051701	biological process involved in interaction with host	153	0.409751	2.09334	3.15e-08	6.76e-06	5.27e-06
GO:0070262	peptidyl-serine dephosphorylation	19	0.652941	2.08371	0.000290739	0.00616534	0.00480689
GO:0006334	nucleosome assembly	85	0.465402	2.08075	1.15e-06	9.4e-05	7.33e-05
GO:0120193	tight junction organization	62	0.48213	2.07882	2.35e-05	0.000875926	0.000682928
GO:0072539	T-helper 17 cell differentiation	17	0.657839	2.01897	0.000441092	0.00828718	0.00646122
GO:2000319	regulation of T-helper 17 cell differentiation	11	0.752238	2.01186	0.000519489	0.00908699	0.0070848
GO:0002467	germinal center formation	10	0.753738	2.00522	0.00194098	0.0236478	0.0184373
GO:0071216	cellular response to biotic stimulus	164	0.390522	1.99672	1.7e-07	2.43e-05	1.89e-05
GO:1904526	regulation of microtubule binding	10	0.746028	1.9847	0.00243655	0.0276855	0.0215854
GO:0060143	positive regulation of syncytium formation by plasma membrane fusion	16	0.652833	1.97837	0.00159251	0.0202882	0.0158179
GO:0035994	response to muscle stretch	19	0.619107	1.97573	0.000947157	0.0142074	0.011077
GO:0080182	histone H3-K4 trimethylation	21	0.607085	1.96713	0.000571438	0.00978106	0.00762594
GO:1901386	negative regulation of voltage-gated calcium channel activity	11	0.734966	1.96566	0.00094044	0.0141446	0.0110281
GO:0001945	lymph vessel development	21	0.60644	1.96504	0.000595754	0.0100737	0.00785407
GO:0061158	3'-UTR-mediated mRNA destabilization	16	0.648052	1.96389	0.00171157	0.0214139	0.0166956
GO:0071347	cellular response to interleukin-1	69	0.448246	1.96352	6.99e-05	0.00213087	0.00166136
GO:0003299	muscle hypertrophy in response to stress	19	0.615186	1.96322	0.00111385	0.0159872	0.0124646
GO:0014887	cardiac muscle adaptation	19	0.615186	1.96322	0.00111385	0.0159872	0.0124646
GO:0014898	cardiac muscle hypertrophy in response to stress	19	0.615186	1.96322	0.00111385	0.0159872	0.0124646
GO:0003158	endothelium development	88	0.431123	1.96063	9.23e-06	0.000447727	0.000349077
GO:0060211	regulation of nuclear-transcribed mRNA poly(A) tail shortening	15	0.653747	1.94942	0.00182471	0.0225263	0.017563
GO:0001906	cell killing	83	0.433332	1.9471	2.05e-05	0.000822796	0.000641504
GO:0046621	negative regulation of organ growth	27	0.555643	1.94327	0.000687368	0.0111823	0.00871841
GO:0071496	cellular response to external stimulus	257	0.36277	1.93749	1.78e-09	1.24e-06	9.7e-07
GO:0001941	postsynaptic membrane organization	27	0.550851	1.92651	0.000817519	0.0127423	0.00993475
GO:0031668	cellular response to extracellular stimulus	210	0.369354	1.92357	1.98e-08	4.94e-06	3.85e-06
GO:0034728	nucleosome organization	115	0.400945	1.92012	8.03e-06	0.000411226	0.000320619
GO:0014013	regulation of gliogenesis	64	0.44343	1.91875	0.000125192	0.00320447	0.00249841
GO:1990868	response to chemokine	46	0.469631	1.91641	0.000482606	0.00874332	0.00681685
GO:0001525	angiogenesis	383	0.338132	1.90946	1e-10	1.57e-07	1.22e-07
GO:0006954	inflammatory response	489	0.328682	1.89944	1e-10	1.57e-07	1.22e-07
GO:0070555	response to interleukin-1	89	0.416204	1.8934	7.58e-05	0.00225055	0.00175468
GO:1902307	positive regulation of sodium ion transmembrane transport	15	0.634741	1.89274	0.00330965	0.0346102	0.0269844
GO:0016338	calcium-independent cell-cell adhesion via plasma membrane cell-adhesion molecules	14	0.64809	1.88318	0.00276519	0.0301952	0.0235421
GO:0060425	lung morphogenesis	37	0.485142	1.8785	0.00120178	0.0168068	0.0131037
GO:0001909	leukocyte mediated cytotoxicity	64	0.433222	1.87458	0.000240971	0.00529541	0.00412864
GO:0009617	response to bacterium	371	0.335503	1.87154	1.11e-10	1.57e-07	1.22e-07
GO:0050777	negative regulation of immune response	115	0.390787	1.87148	1.7e-05	0.000735372	0.000573343
GO:0008544	epidermis development	236	0.355378	1.86958	2.04e-08	4.94e-06	3.85e-06
GO:0001701	in utero embryonic development	331	0.335993	1.86756	1.62e-09	1.24e-06	9.7e-07
GO:0002683	negative regulation of immune system process	267	0.344758	1.86587	1.53e-08	4.06e-06	3.17e-06
GO:0097191	extrinsic apoptotic signaling pathway	177	0.36331	1.85116	8.91e-07	8.29e-05	6.46e-05
GO:0006595	polyamine metabolic process	17	0.601756	1.84684	0.00306108	0.0324202	0.0252769
GO:2000515	negative regulation of CD4-positive, alpha-beta T cell activation	22	0.565133	1.84626	0.00255969	0.0286234	0.0223166
GO:0072599	establishment of protein localization to endoplasmic reticulum	42	0.458849	1.84198	0.00134311	0.0178749	0.0139364
GO:0048511	rhythmic process	233	0.346192	1.83809	7.23e-08	1.22e-05	9.54e-06
GO:0010611	regulation of cardiac muscle hypertrophy	44	0.454659	1.83598	0.000667261	0.0108869	0.00848812
GO:0032944	regulation of mononuclear cell proliferation	138	0.365696	1.83141	2.03e-05	0.000822219	0.000641055
GO:0036490	regulation of translation in response to endoplasmic reticulum stress	11	0.683954	1.82923	0.0035597	0.0362378	0.0282533
GO:0042921	glucocorticoid receptor signaling pathway	13	0.641679	1.82858	0.00386553	0.0384486	0.029977
GO:0001890	placenta development	122	0.375442	1.82306	1.8e-05	0.000749003	0.000583971
GO:0045785	positive regulation of cell adhesion	306	0.334389	1.82253	8.32e-09	2.9e-06	2.26e-06
GO:0015695	organic cation transport	29	0.509486	1.82082	0.00149597	0.0193678	0.0151004
GO:0030193	regulation of blood coagulation	41	0.455396	1.81958	0.00150135	0.0193882	0.0151163
GO:0050810	regulation of steroid biosynthetic process	50	0.440144	1.81763	0.001196	0.0167681	0.0130735
GO:0031279	regulation of cyclase activity	38	0.46228	1.81431	0.00175523	0.0218664	0.0170485
GO:0036499	PERK-mediated unfolded protein response	18	0.58085	1.81394	0.00411854	0.039555	0.0308396
GO:0051496	positive regulation of stress fiber assembly	43	0.448977	1.81035	0.00176178	0.0218948	0.0170706
GO:0006959	humoral immune response	101	0.382277	1.8082	0.000163866	0.00394126	0.00307286
GO:0001937	negative regulation of endothelial cell proliferation	24	0.53803	1.80623	0.00283226	0.0305687	0.0238333
GO:0002715	regulation of natural killer cell mediated immunity	23	0.544465	1.80376	0.00465619	0.0430158	0.0335379
GO:0090280	positive regulation of calcium ion import	13	0.632754	1.80314	0.00502807	0.0453139	0.0353296
GO:0045623	negative regulation of T-helper cell differentiation	13	0.632224	1.80163	0.00514433	0.0460091	0.0358717
GO:0050818	regulation of coagulation	44	0.444832	1.7963	0.00108485	0.0158468	0.0123552
GO:0120163	negative regulation of cold-induced thermogenesis	37	0.462367	1.79031	0.0028033	0.030492	0.0237736
GO:1903034	regulation of response to wounding	109	0.37803	1.78799	6.63e-05	0.00203228	0.0015845
GO:0071363	cellular response to growth factor stimulus	498	0.309205	1.78794	1.12e-10	1.57e-07	1.22e-07
GO:0003300	cardiac muscle hypertrophy	59	0.415669	1.78413	0.00085727	0.0132143	0.0103027
GO:0043588	skin development	193	0.347843	1.78398	3e-06	0.000194101	0.000151334
GO:0055117	regulation of cardiac muscle contraction	49	0.432607	1.78392	0.00124154	0.0171961	0.0134072
GO:1903037	regulation of leukocyte cell-cell adhesion	208	0.341111	1.78078	1.11e-06	9.21e-05	7.18e-05
GO:0009408	response to heat	91	0.386846	1.7806	0.000311611	0.00643995	0.005021
GO:0050865	regulation of cell activation	391	0.313003	1.77686	1.4e-08	3.91e-06	3.05e-06
GO:0007159	leukocyte cell-cell adhesion	238	0.337536	1.77666	4.96e-07	5.33e-05	4.15e-05
GO:0002521	leukocyte differentiation	378	0.314336	1.76676	7.07e-09	2.63e-06	2.05e-06
GO:0030855	epithelial cell differentiation	471	0.302576	1.76165	1.33e-09	1.23e-06	9.63e-07
GO:0001704	formation of primary germ layer	90	0.383363	1.75928	0.000333769	0.00680634	0.00530666
GO:0045047	protein targeting to ER	39	0.450538	1.75855	0.002362	0.0271751	0.0211875
GO:0060964	regulation of miRNA-mediated gene silencing	34	0.473408	1.75513	0.0023521	0.0271296	0.021152
GO:0034612	response to tumor necrosis factor	179	0.343531	1.75022	1.05e-05	0.000486409	0.000379236
GO:0042060	wound healing	309	0.318843	1.74277	3.27e-08	6.76e-06	5.27e-06
GO:0002707	negative regulation of lymphocyte mediated immunity	30	0.482277	1.74184	0.00487964	0.0444909	0.0346879
GO:0044703	multi-organism reproductive process	134	0.34586	1.73867	0.000115153	0.00298862	0.00233012
GO:0045022	early endosome to late endosome transport	41	0.434609	1.73652	0.00301753	0.032072	0.0250054
GO:0042246	tissue regeneration	52	0.412011	1.72745	0.00336897	0.0348773	0.0271926
GO:0002250	adaptive immune response	250	0.324547	1.7253	2.12e-06	0.000151831	0.000118377
GO:0071559	response to transforming growth factor beta	196	0.336068	1.72517	5.89e-06	0.000331785	0.000258681
GO:0060326	cell chemotaxis	188	0.337149	1.72414	2.72e-06	0.000183978	0.000143441
GO:0098927	vesicle-mediated transport between endosomal compartments	44	0.426717	1.72315	0.00248945	0.0281197	0.0219239
GO:0032418	lysosome localization	61	0.401243	1.72088	0.00139147	0.0183122	0.0142774
GO:1990849	vacuolar localization	61	0.401243	1.72088	0.00139147	0.0183122	0.0142774
GO:1900046	regulation of hemostasis	42	0.428209	1.71898	0.00371947	0.0373958	0.0291561
GO:1903706	regulation of hemopoiesis	254	0.322572	1.7178	1.54e-06	0.000116737	9.1e-05
GO:0110151	positive regulation of biomineralization	42	0.427291	1.71529	0.00392421	0.0385736	0.0300744
GO:0044706	multi-multicellular organism process	140	0.342271	1.71055	8.58e-05	0.00249254	0.00194335
GO:0045667	regulation of osteoblast differentiation	95	0.367585	1.70791	0.000478956	0.00874332	0.00681685
GO:0071356	cellular response to tumor necrosis factor	161	0.333063	1.69457	5.23e-05	0.00167662	0.0013072
GO:0007517	muscle organ development	249	0.318974	1.69376	2.74e-06	0.000183978	0.000143441
GO:0043903	regulation of biological process involved in symbiotic interaction	41	0.422673	1.68883	0.00473922	0.0434234	0.0338557
GO:0045860	positive regulation of protein kinase activity	310	0.307207	1.68755	4.35e-07	4.86e-05	3.79e-05
GO:0031341	regulation of cell killing	44	0.417296	1.68511	0.00389929	0.0385736	0.0300744
GO:0010942	positive regulation of cell death	464	0.290764	1.68304	1.09e-08	3.57e-06	2.78e-06
GO:0007265	Ras protein signal transduction	293	0.310867	1.67996	8.7e-07	8.23e-05	6.42e-05
GO:0051348	negative regulation of transferase activity	232	0.317928	1.67801	7e-06	0.000379271	0.000295704
GO:0051168	nuclear export	145	0.334217	1.67491	0.000172818	0.00412104	0.00321302
GO:0043408	regulation of MAPK cascade	490	0.288669	1.67447	1.21e-08	3.63e-06	2.83e-06
GO:0045596	negative regulation of cell differentiation	482	0.294867	1.67083	2.73e-09	1.69e-06	1.32e-06
GO:0090130	tissue migration	241	0.315561	1.66868	3.84e-06	0.000232378	0.000181177
GO:1902475	L-alpha-amino acid transmembrane transport	52	0.397465	1.66647	0.00558719	0.0490197	0.0382189
GO:0046649	lymphocyte activation	484	0.2879	1.65302	2.23e-08	4.97e-06	3.88e-06
GO:0065004	protein-DNA complex assembly	156	0.322092	1.65057	7.24e-05	0.0021725	0.00169382
GO:0010563	negative regulation of phosphorus metabolic process	362	0.294508	1.63972	5.27e-07	5.45e-05	4.25e-05
GO:0040017	positive regulation of locomotion	430	0.287134	1.63958	2.6e-07	3.24e-05	2.53e-05
GO:2000241	regulation of reproductive process	113	0.342198	1.63248	0.000456411	0.00854622	0.00666319
GO:0001816	cytokine production	491	0.27964	1.63066	2.13e-08	4.95e-06	3.86e-06
GO:1904062	regulation of cation transmembrane transport	242	0.30798	1.62958	7.54e-06	0.000400666	0.000312385
GO:0051272	positive regulation of cellular component movement	431	0.286916	1.62844	2.21e-07	2.9e-05	2.26e-05
GO:0000422	autophagy of mitochondrion	86	0.358871	1.62395	0.00224273	0.0262357	0.020455
GO:0061726	mitochondrion disassembly	86	0.358871	1.62395	0.00224273	0.0262357	0.020455
GO:0034446	substrate adhesion-dependent cell spreading	92	0.350389	1.61804	0.00169177	0.0212614	0.0165767
GO:0046651	lymphocyte proliferation	172	0.317043	1.61067	0.000164879	0.00394861	0.00307859
GO:0070661	leukocyte proliferation	193	0.313423	1.60744	0.000118975	0.00307352	0.00239631
GO:0061061	muscle structure development	474	0.276383	1.60642	3.43e-07	3.98e-05	3.11e-05
GO:0019221	cytokine-mediated signaling pathway	310	0.291713	1.60244	4.46e-06	0.000261706	0.000204043
GO:0032102	negative regulation of response to external stimulus	261	0.299286	1.60048	1.55e-05	0.000682944	0.000532467
GO:0001503	ossification	317	0.289177	1.59531	9.88e-06	0.000471139	0.00036733
GO:0043547	positive regulation of GTPase activity	208	0.305564	1.5952	5.01e-05	0.0016253	0.00126719
GO:0031347	regulation of defense response	423	0.279873	1.58965	1.4e-06	0.000111856	8.72e-05
GO:0033674	positive regulation of kinase activity	375	0.281853	1.58009	2.53e-06	0.000176314	0.000137466
GO:0030278	regulation of ossification	89	0.347109	1.57907	0.00453221	0.0422397	0.0329328
GO:0001817	regulation of cytokine production	481	0.27716	1.57721	2.62e-07	3.24e-05	2.53e-05
GO:0042476	odontogenesis	94	0.337978	1.57358	0.00268897	0.0295946	0.0230738
GO:1902905	positive regulation of supramolecular fiber organization	147	0.31097	1.56808	0.000588286	0.0100103	0.00780465
GO:0031214	biomineral tissue development	116	0.32684	1.5659	0.00114869	0.0162898	0.0127005
GO:0003206	cardiac chamber morphogenesis	92	0.339031	1.56558	0.00289651	0.0310818	0.0242333
GO:0006898	receptor-mediated endocytosis	189	0.306231	1.56291	0.000205537	0.00470972	0.003672
GO:0031400	negative regulation of protein modification process	443	0.273623	1.56099	9.67e-07	8.56e-05	6.68e-05
GO:0110148	biomineralization	117	0.324468	1.55896	0.00124616	0.0172117	0.0134194
GO:0050870	positive regulation of T cell activation	138	0.311258	1.55878	0.00118772	0.016694	0.0130157
GO:0035966	response to topologically incorrect protein	149	0.306493	1.55716	0.00139723	0.0183448	0.0143028
GO:0002831	regulation of response to biotic stimulus	250	0.29223	1.5535	0.000105137	0.00285661	0.00222719
GO:0006338	chromatin remodeling	218	0.294854	1.54871	0.00011138	0.00294551	0.00229651
GO:0060537	muscle tissue development	292	0.28582	1.54562	2.95e-05	0.00106338	0.000829078
GO:0071396	cellular response to lipid	422	0.273545	1.54326	9.34e-07	8.55e-05	6.66e-05
GO:0042752	regulation of circadian rhythm	96	0.33006	1.54043	0.0043814	0.0412977	0.0321983
GO:0048659	smooth muscle cell proliferation	105	0.326874	1.53819	0.00266086	0.0295147	0.0230116
GO:0044057	regulation of system process	359	0.277094	1.53696	8.6e-06	0.000425029	0.00033138
GO:0045598	regulation of fat cell differentiation	113	0.321624	1.53433	0.0020076	0.0243003	0.0189461
GO:0051346	negative regulation of hydrolase activity	231	0.290698	1.53362	0.00011474	0.00298862	0.00233012
GO:0050678	regulation of epithelial cell proliferation	254	0.287437	1.53069	0.000181363	0.00427008	0.00332922
GO:0042063	gliogenesis	207	0.29432	1.5298	0.000364488	0.00716994	0.00559015
GO:0018212	peptidyl-tyrosine modification	282	0.285442	1.52941	1.59e-05	0.000692712	0.000540082
GO:0198738	cell-cell signaling by wnt	369	0.275488	1.52592	8.01e-06	0.000411226	0.000320619
GO:0045087	innate immune response	493	0.258501	1.51169	3.54e-06	0.000220924	0.000172246
GO:0048660	regulation of smooth muscle cell proliferation	102	0.322643	1.51155	0.00366195	0.0370175	0.0288612
GO:0010565	regulation of cellular ketone metabolic process	88	0.331736	1.50864	0.00575199	0.0498934	0.0389001
GO:0071824	protein-DNA complex subunit organization	187	0.294843	1.50852	0.000411253	0.00789246	0.00615347
GO:0051216	cartilage development	148	0.298134	1.50761	0.00190325	0.0232827	0.0181527
GO:0035967	cellular response to topologically incorrect protein	110	0.316268	1.50322	0.00331216	0.0346102	0.0269844
GO:0042330	taxis	412	0.261008	1.4922	1.75e-05	0.000739727	0.000576739
GO:0045444	fat cell differentiation	196	0.290422	1.49085	0.0007512	0.0119422	0.00931087
GO:0009991	response to extracellular stimulus	376	0.263003	1.47617	6.46e-05	0.00199261	0.00155357
GO:0051347	positive regulation of transferase activity	455	0.254951	1.473	3.5e-05	0.00121212	0.000945047
GO:0098657	import into cell	165	0.28673	1.47119	0.00237644	0.0272851	0.0212732
GO:0040029	regulation of gene expression, epigenetic	121	0.304858	1.46953	0.00279244	0.0304333	0.0237277
GO:0032409	regulation of transporter activity	208	0.280286	1.46324	0.000618799	0.0103691	0.00808439
GO:0000082	G1/S transition of mitotic cell cycle	175	0.284353	1.46122	0.00162459	0.0205561	0.0160268
GO:0050673	epithelial cell proliferation	297	0.271141	1.45872	0.000241046	0.00529541	0.00412864
GO:0034248	regulation of cellular amide metabolic process	409	0.25602	1.45013	4.11e-05	0.00136445	0.00106381
GO:0030307	positive regulation of cell growth	129	0.294714	1.44836	0.00547025	0.0482211	0.0375963
GO:0003015	heart process	168	0.282556	1.44655	0.00407844	0.0393732	0.0306979
GO:0048729	tissue morphogenesis	466	0.250404	1.44509	3.9e-05	0.00133666	0.00104215
GO:0050900	leukocyte migration	244	0.271359	1.44018	0.000515003	0.00908699	0.0070848
GO:0031589	cell-substrate adhesion	288	0.265089	1.43075	0.000277642	0.00595648	0.00464406
GO:0070997	neuron death	287	0.264345	1.43012	0.000469419	0.00873119	0.00680739
GO:0031331	positive regulation of cellular catabolic process	407	0.249129	1.41712	0.000264249	0.00571515	0.0044559
GO:0048589	developmental growth	495	0.245276	1.412	5.33e-05	0.00169796	0.00132384
GO:0052548	regulation of endopeptidase activity	284	0.261818	1.40671	0.000499804	0.00896754	0.00699167
GO:0072657	protein localization to membrane	499	0.239018	1.38957	0.000235537	0.00523625	0.00408252
GO:1901652	response to peptide	368	0.249598	1.38893	0.000414022	0.00789246	0.00615347
GO:0044843	cell cycle G1/S phase transition	195	0.271092	1.38867	0.00423442	0.0403107	0.0314288
GO:0043269	regulation of ion transport	438	0.243407	1.38457	0.000296813	0.00622639	0.00485449
GO:0002764	immune response-regulating signaling pathway	286	0.25526	1.38193	0.000843233	0.0130339	0.0101621
GO:0043087	regulation of GTPase activity	293	0.255492	1.38071	0.00155457	0.0199873	0.0155834
GO:0048568	embryonic organ development	338	0.245712	1.37521	0.000778888	0.0122428	0.00954528
GO:0009896	positive regulation of catabolic process	459	0.23861	1.37342	0.000645387	0.010718	0.00835647
GO:0032103	positive regulation of response to external stimulus	278	0.252195	1.36013	0.00388897	0.0385736	0.0300744
GO:0002252	immune effector process	364	0.242748	1.35833	0.00190684	0.0232827	0.0181527
GO:0016570	histone modification	450	0.236664	1.35057	0.000505624	0.00904289	0.00705041
GO:0006914	autophagy	493	0.230864	1.35007	0.000499191	0.00896754	0.00699167
GO:0061919	process utilizing autophagic mechanism	493	0.230864	1.35007	0.000499191	0.00896754	0.00699167
GO:0051960	regulation of nervous system development	339	0.242278	1.34881	0.00162209	0.0205561	0.0160268
GO:0048545	response to steroid hormone	255	0.250202	1.33636	0.00453433	0.0422397	0.0329328
GO:0032970	regulation of actin filament-based process	323	0.23824	1.33157	0.00418138	0.0399523	0.0311494
GO:0016049	cell growth	394	0.234731	1.33074	0.00273681	0.0299439	0.0233462
GO:0060284	regulation of cell development	381	0.234939	1.3274	0.00268418	0.0295946	0.0230738
GO:0048871	multicellular organismal homeostasis	376	0.235495	1.32177	0.00229097	0.0265892	0.0207307
GO:0051051	negative regulation of transport	311	0.240472	1.31839	0.00357433	0.0362573	0.0282685
GO:0061458	reproductive system development	330	0.23098	1.28762	0.00532174	0.0470607	0.0366916
GO:0055086	nucleobase-containing small molecule metabolic process	464	-0.291602	-1.34532	0.002432	0.0276855	0.0215854
GO:0006520	cellular amino acid metabolic process	240	-0.328214	-1.43758	0.00354937	0.0362075	0.0282297
GO:0007018	microtubule-based movement	310	-0.327574	-1.46558	0.00145162	0.0188811	0.014721
GO:0032787	monocarboxylic acid metabolic process	451	-0.321342	-1.48053	6.23e-05	0.00193269	0.00150685
GO:0016125	sterol metabolic process	115	-0.379294	-1.52854	0.00301655	0.032072	0.0250054
GO:0001578	microtubule bundle formation	93	-0.404095	-1.58344	0.00286449	0.0307974	0.0240116
GO:1902652	secondary alcohol metabolic process	113	-0.398083	-1.59549	0.00168819	0.0212614	0.0165767
GO:0070192	chromosome organization involved in meiotic cell cycle	49	-0.449902	-1.59594	0.00547909	0.0482229	0.0375977
GO:0044282	small molecule catabolic process	304	-0.362619	-1.62103	1.3e-05	0.000596568	0.000465123
GO:0046395	carboxylic acid catabolic process	198	-0.37764	-1.62123	8.37e-05	0.00244433	0.00190575
GO:0006281	DNA repair	498	-0.353195	-1.63831	2.23e-07	2.9e-05	2.26e-05
GO:0007093	mitotic cell cycle checkpoint signaling	123	-0.404004	-1.64007	0.000436852	0.00823525	0.00642073
GO:0042073	intraciliary transport	39	-0.492569	-1.6696	0.00427906	0.0404828	0.031563
GO:0001539	cilium or flagellum-dependent cell motility	94	-0.429015	-1.68408	0.000562564	0.00965878	0.00753061
GO:0006720	isoprenoid metabolic process	80	-0.439985	-1.69977	0.000588418	0.0100103	0.00780465
GO:0019692	deoxyribose phosphate metabolic process	40	-0.502349	-1.70694	0.0026418	0.0294236	0.0229405
GO:0051304	chromosome separation	88	-0.438824	-1.71376	0.000205945	0.00470972	0.003672
GO:0007156	homophilic cell adhesion via plasma membrane adhesion molecules	108	-0.430829	-1.72012	0.00014831	0.0036297	0.00282994
GO:0032392	DNA geometric change	92	-0.4404	-1.72494	0.000347676	0.00700372	0.00546055
GO:0032508	DNA duplex unwinding	86	-0.442693	-1.72511	0.00034683	0.00700372	0.00546055
GO:0030317	flagellated sperm motility	74	-0.455698	-1.73569	0.000414425	0.00789246	0.00615347
GO:0097722	sperm motility	74	-0.455698	-1.73569	0.000414425	0.00789246	0.00615347
GO:0006261	DNA-templated DNA replication	153	-0.417107	-1.7369	2.3e-05	0.000873901	0.000681349
GO:0120316	sperm flagellum assembly	24	-0.570175	-1.74418	0.00397538	0.0387809	0.030236
GO:0060271	cilium assembly	307	-0.391572	-1.75019	1.19e-07	1.84e-05	1.43e-05
GO:0046456	icosanoid biosynthetic process	35	-0.529378	-1.75241	0.00157117	0.0201356	0.015699
GO:0050906	detection of stimulus involved in sensory perception	59	-0.481588	-1.75627	0.000593051	0.0100584	0.0078422
GO:0044782	cilium organization	331	-0.390273	-1.75718	7.86e-08	1.29e-05	1.01e-05
GO:0009143	nucleoside triphosphate catabolic process	12	-0.695101	-1.78961	0.00202534	0.024409	0.0190309
GO:0050908	detection of light stimulus involved in visual perception	11	-0.710906	-1.79992	0.0026684	0.0295147	0.0230116
GO:0050962	detection of light stimulus involved in sensory perception	11	-0.710906	-1.79992	0.0026684	0.0295147	0.0230116
GO:0030318	melanocyte differentiation	15	-0.663063	-1.80328	0.00235318	0.0271296	0.021152
GO:0045725	positive regulation of glycogen biosynthetic process	10	-0.748181	-1.82565	0.00188673	0.0231894	0.0180799
GO:1902969	mitotic DNA replication	14	-0.682891	-1.83718	0.00150449	0.0193882	0.0151163
GO:0050995	negative regulation of lipid catabolic process	17	-0.657429	-1.83771	0.00127515	0.017242	0.013443
GO:0007288	sperm axoneme assembly	22	-0.61308	-1.85232	0.00111452	0.0159872	0.0124646
GO:0046835	carbohydrate phosphorylation	22	-0.627939	-1.89721	0.000604647	0.0101624	0.00792329
GO:0106074	aminoacyl-tRNA metabolism involved in translational fidelity	12	-0.740409	-1.90625	0.000383403	0.00750663	0.00585265
GO:0006805	xenobiotic metabolic process	64	-0.516169	-1.91072	3.16e-05	0.001117	0.000870883
GO:0007131	reciprocal meiotic recombination	44	-0.556932	-1.92389	0.000143645	0.00357831	0.00278988
