# Supplementary material for: Acetalax and Bisacodyl for the Treatment of Triple-Negative Breast Cancer: A Combined Molecular and Preclinical Study
Source: Cancer Res Commun. 2025 Feb 28;5(2):375–88. doi: 10.1158/2767-9764.CRC-24-0435 (PMC11869203; doi:10.1158/2767-9764.CRC-24-0435)
Supplement: Supplementary Table 5 [file crc-24-0435_supplementary_table_5_suppst5.xlsx]

## Sheet: GSEA_bis4
Footnotes:
a The Gene Ontology identification number.
b The number of genes in the "Description" category.
c A negative enrichment score indicates gene enrichment in the presence of acetalax, and a positive score gene depletion.
d NES is nominal enrichment score, which is used for the ranking of the categories.
e The adjusted p value.
f The minimum false discovery rate at which an observed score is deemed significant taking into consideration multiple comparisons correct.
Supplementary Table 5: Gene Set enrichment analysis of RNAseq data of bisacodyl-treated tumors harvested at 4H as compared to
Control (HBCx-158 PDX )
ID a	Description	setSize b	enrichmentScore c	NES d	pvalue	p.adjust e	qvalue f
GO:0019646	aerobic electron transport chain	77	-0.644341	-2.88503	1e-10	6.98e-08	6.36e-08
GO:0042773	ATP synthesis coupled electron transport	85	-0.625171	-2.84996	1e-10	6.98e-08	6.36e-08
GO:0042775	mitochondrial ATP synthesis coupled electron transport	85	-0.625171	-2.84996	1e-10	6.98e-08	6.36e-08
GO:0022904	respiratory electron transport chain	106	-0.578424	-2.72747	1e-10	6.98e-08	6.36e-08
GO:0006119	oxidative phosphorylation	128	-0.554812	-2.69643	1e-10	6.98e-08	6.36e-08
GO:0009060	aerobic respiration	175	-0.494543	-2.54527	1e-10	6.98e-08	6.36e-08
GO:0022900	electron transport chain	153	-0.49085	-2.49444	1e-10	6.98e-08	6.36e-08
GO:0045333	cellular respiration	214	-0.440289	-2.34677	1e-10	6.98e-08	6.36e-08
GO:0046034	ATP metabolic process	237	-0.400156	-2.14763	8.22e-09	4.59e-06	4.18e-06
GO:0035914	skeletal muscle cell differentiation	47	0.701778	2.40607	4.17e-08	2.11e-05	1.93e-05
GO:0043620	regulation of DNA-templated transcription in response to stress	51	0.665586	2.33281	1.51e-07	6.47e-05	5.9e-05
GO:0010608	post-transcriptional regulation of gene expression	491	-0.294683	-1.68122	3.41e-07	0.000135937	0.000123935
GO:0007517	muscle organ development	249	0.42484	1.8343	1.83e-06	0.000605327	0.000551886
GO:0006334	nucleosome assembly	85	0.557505	2.13801	2.9e-06	0.000835237	0.000761497
GO:1902600	proton transmembrane transport	105	-0.44597	-2.10893	3.18e-06	0.000844547	0.000769986
GO:0016441	post-transcriptional gene silencing	106	-0.446711	-2.1064	7.55e-06	0.00184831	0.00168513
GO:0034470	ncRNA processing	397	-0.291877	-1.65193	7.89e-06	0.00184831	0.00168513
GO:0061844	antimicrobial humoral immune response mediated by antimicrobial peptide	33	0.689604	2.22036	7.95e-06	0.00184831	0.00168513
GO:0030518	intracellular steroid hormone receptor signaling pathway	101	-0.437053	-2.07742	1.35e-05	0.00289049	0.00263531
GO:0021549	cerebellum development	70	-0.503476	-2.20622	1.59e-05	0.0032786	0.00298915
GO:0031960	response to corticosteroid	109	0.49772	1.97664	2.19e-05	0.00437114	0.00398523
GO:0034728	nucleosome organization	115	0.484335	1.92795	2.63e-05	0.00489398	0.00446192
GO:0022613	ribonucleoprotein complex biogenesis	408	-0.274235	-1.57215	3.59e-05	0.00615877	0.00561504
GO:0061614	miRNA transcription	51	0.588604	2.063	3.86e-05	0.00615877	0.00561504
GO:0042742	defense response to bacterium	127	0.46741	1.88031	4.28e-05	0.0064512	0.00588165
GO:0071774	response to fibroblast growth factor	77	0.523642	1.9719	4.75e-05	0.00680252	0.00620196
GO:0043062	extracellular structure organization	214	0.401544	1.70881	5.47e-05	0.00743983	0.006783
GO:0060420	regulation of heart growth	44	-0.553859	-2.19889	6.32e-05	0.00832018	0.00758563
GO:0051412	response to corticosterone	10	0.869457	2.0645	6.41e-05	0.00832018	0.00758563
GO:0006959	humoral immune response	101	0.496728	1.95305	6.77e-05	0.00836977	0.00763085
GO:0010257	NADH dehydrogenase complex assembly	58	-0.510205	-2.15276	7.07e-05	0.00836977	0.00763085
GO:0032981	mitochondrial respiratory chain complex I assembly	58	-0.510205	-2.15276	7.07e-05	0.00836977	0.00763085
GO:0044703	multi-organism reproductive process	134	0.449715	1.81786	9e-05	0.0093039	0.00848251
GO:0007030	Golgi organization	140	-0.371583	-1.85324	9.46e-05	0.00955222	0.0087089
GO:0014706	striated muscle tissue development	169	-0.352956	-1.81008	9.59e-05	0.00955222	0.0087089
GO:0044706	multi-multicellular organism process	140	0.438605	1.78739	0.000108086	0.0103986	0.00948054
GO:0048738	cardiac muscle tissue development	157	-0.350622	-1.78336	0.000119096	0.0112637	0.0102693
GO:0006954	inflammatory response	489	0.33471	1.51044	0.000148268	0.0137889	0.0125715
GO:0051591	response to cAMP	65	0.537994	1.96316	0.000152987	0.0139946	0.0127591
GO:0071277	cellular response to calcium ion	65	0.537296	1.96061	0.000155958	0.0140362	0.012797
GO:0031644	regulation of nervous system process	89	0.477518	1.84909	0.000173807	0.0153943	0.0140353
GO:0006935	chemotaxis	410	0.340047	1.51555	0.000209879	0.0180173	0.0164266
GO:0007622	rhythmic behavior	31	0.657885	2.08833	0.000247974	0.0209651	0.0191142
GO:0008207	C21-steroid hormone metabolic process	22	0.696502	2.04937	0.000258363	0.0212027	0.0193308
GO:0003279	cardiac septum development	86	-0.408998	-1.86659	0.000258384	0.0212027	0.0193308
GO:0042181	ketone biosynthetic process	32	0.63171	2.02226	0.000273064	0.0217048	0.0197886
GO:0002227	innate immune response in mucosa	11	0.83254	2.02601	0.000282756	0.0217048	0.0197886
GO:0032570	response to progesterone	32	0.629768	2.01604	0.000289415	0.0218234	0.0198967
GO:0120178	steroid hormone biosynthetic process	24	0.665925	2.00258	0.000312864	0.0226992	0.0206952
GO:1902041	regulation of extrinsic apoptotic signaling pathway via death domain receptors	40	0.596908	1.98813	0.000341795	0.0238402	0.0217355
GO:0016925	protein sumoylation	47	0.57568	1.97373	0.000351604	0.0242216	0.0220832
GO:0061061	muscle structure development	474	0.328077	1.47752	0.000396957	0.0268098	0.0244429
GO:0032612	interleukin-1 production	63	0.513318	1.8667	0.000408448	0.0268098	0.0244429
GO:0032652	regulation of interleukin-1 production	63	0.513318	1.8667	0.000408448	0.0268098	0.0244429
GO:0044344	cellular response to fibroblast growth factor stimulus	75	0.501917	1.87964	0.000412255	0.0268098	0.0244429
GO:0019827	stem cell population maintenance	113	-0.370294	-1.78077	0.000413197	0.0268098	0.0244429
GO:1903311	regulation of mRNA metabolic process	259	-0.289477	-1.53797	0.000456904	0.0287383	0.0262011
GO:0010469	regulation of signaling receptor activity	105	0.438513	1.7326	0.000458371	0.0287383	0.0262011
GO:0071276	cellular response to cadmium ion	28	0.632999	1.97207	0.00049377	0.0302773	0.0276043
GO:0048710	regulation of astrocyte differentiation	18	0.702766	1.93932	0.000573795	0.0348019	0.0317294
GO:0098727	maintenance of cell number	114	-0.367831	-1.77067	0.000643892	0.0382225	0.034848
GO:0035051	cardiocyte differentiation	107	-0.367315	-1.73554	0.000658694	0.0386896	0.0352739
GO:0048168	regulation of neuronal synaptic plasticity	37	0.576386	1.89387	0.000707735	0.0411371	0.0375053
GO:0014855	striated muscle cell proliferation	48	-0.49152	-2.00019	0.000724049	0.0416515	0.0379743
GO:0046683	response to organophosphorus	92	0.445259	1.74185	0.00076875	0.0428962	0.0391091
GO:0043242	negative regulation of protein-containing complex disassembly	73	-0.408966	-1.81782	0.000834388	0.0456459	0.041616
GO:1901216	positive regulation of neuron death	73	0.462265	1.72109	0.000858004	0.0460352	0.041971
GO:0019218	regulation of steroid metabolic process	72	0.48212	1.79281	0.000858004	0.0460352	0.041971
GO:0048593	camera-type eye morphogenesis	91	-0.389454	-1.78838	0.000892838	0.047448	0.043259
GO:0016126	sterol biosynthetic process	52	0.524526	1.84518	0.000933894	0.0482512	0.0439913
