# Supplementary material for: Acetalax and Bisacodyl for the Treatment of Triple-Negative Breast Cancer: A Combined Molecular and Preclinical Study
Source: Cancer Res Commun. 2025 Feb 28;5(2):375–88. doi: 10.1158/2767-9764.CRC-24-0435 (PMC11869203; doi:10.1158/2767-9764.CRC-24-0435)
Supplement: Supplementary Table 6 [file crc-24-0435_supplementary_table_6_suppst6.xlsx]

## Sheet: GSEA_bis24
Footnotes:
a The Gene Ontology identification number.
b The number of genes in the "Description" category.
c A negative enrichment score indicates gene enrichment in the presence of acetalax, and a positive score gene depletion.
d NES is nominal enrichment score, which is used for the ranking of the categories.
e The adjusted p value.
f The minimum false discovery rate at which an observed score is deemed significant taking into consideration multiple comparisons correct.
Supplementary Table 6: Gene Set enrichment analysis of RNAseq data of bisacodyl-treated tumors harvested at 24H as compared to
Control (HBCx-158 PDX )
ID a	Description	setSize b	enrichmentScore c	NES d	pvalue	p.adjust e	qvalue f
GO:0045087	innate immune response	493	0.375056	1.96819	1e-10	1.81e-07	1.49e-07
GO:0006954	inflammatory response	489	0.372883	1.95513	1e-10	1.81e-07	1.49e-07
GO:0001817	regulation of cytokine production	481	0.362022	1.89687	1e-10	1.81e-07	1.49e-07
GO:0001816	cytokine production	491	0.359767	1.88527	1.3e-10	1.81e-07	1.49e-07
GO:0007186	G protein-coupled receptor signaling pathway	432	0.366208	1.90236	1.66e-10	1.85e-07	1.53e-07
GO:0002237	response to molecule of bacterial origin	228	0.449044	2.18019	2.16e-10	2.01e-07	1.66e-07
GO:0007030	Golgi organization	140	-0.501712	-2.19706	1.29e-09	8e-07	6.61e-07
GO:0031347	regulation of defense response	423	0.355671	1.8459	3.23e-09	1.53e-06	1.27e-06
GO:0048193	Golgi vesicle transport	273	-0.410908	-1.97169	3.3e-09	1.53e-06	1.27e-06
GO:0046649	lymphocyte activation	484	0.350911	1.84212	4.02e-09	1.73e-06	1.43e-06
GO:0042254	ribosome biogenesis	297	0.396397	1.97384	4.65e-09	1.85e-06	1.53e-06
GO:0050865	regulation of cell activation	391	0.365092	1.87345	7.49e-09	2.61e-06	2.16e-06
GO:0006261	DNA-templated DNA replication	153	0.472221	2.15695	2.02e-08	6.25e-06	5.17e-06
GO:0016072	rRNA metabolic process	258	0.401896	1.98254	4.13e-08	1.06e-05	8.73e-06
GO:0002521	leukocyte differentiation	378	0.355333	1.81469	5.81e-08	1.41e-05	1.16e-05
GO:0006935	chemotaxis	410	0.349849	1.81188	6.85e-08	1.59e-05	1.32e-05
GO:0006364	rRNA processing	222	0.409569	1.97425	7.88e-08	1.69e-05	1.4e-05
GO:0050900	leukocyte migration	244	0.401189	1.95797	8.43e-08	1.69e-05	1.4e-05
GO:0044782	cilium organization	331	-0.361281	-1.78008	1.26e-07	2.4e-05	1.99e-05
GO:0071621	granulocyte chemotaxis	75	0.563477	2.29006	1.48e-07	2.66e-05	2.2e-05
GO:0001525	angiogenesis	383	0.345592	1.76498	1.66e-07	2.9e-05	2.4e-05
GO:0061844	antimicrobial humoral immune response mediated by antimicrobial peptide	33	0.714517	2.41391	2.09e-07	3.33e-05	2.75e-05
GO:0007018	microtubule-based movement	310	-0.363729	-1.7713	4.66e-07	6.43e-05	5.32e-05
GO:0010942	positive regulation of cell death	464	0.319288	1.66676	4.73e-07	6.43e-05	5.32e-05
GO:0060271	cilium assembly	307	-0.369674	-1.79863	5.09e-07	6.72e-05	5.56e-05
GO:0006959	humoral immune response	101	0.49468	2.12346	8.32e-07	0.00010557	8.73e-05
GO:0006858	extracellular transport	36	-0.655772	-2.24653	1.54e-06	0.000175433	0.000145019
GO:0051216	cartilage development	148	0.430777	1.94057	1.74e-06	0.000188703	0.000155989
GO:1903900	regulation of viral life cycle	107	0.477824	2.05819	1.76e-06	0.000188703	0.000155989
GO:0002683	negative regulation of immune system process	267	0.368035	1.8176	1.94e-06	0.000200793	0.000165983
GO:0003351	epithelial cilium movement involved in extracellular fluid movement	33	-0.672246	-2.24778	2.28e-06	0.000227272	0.000187872
GO:0010469	regulation of signaling receptor activity	105	0.474651	2.04952	3.39e-06	0.000326355	0.000269777
GO:0052548	regulation of endopeptidase activity	284	0.352204	1.74416	5.41e-06	0.000479093	0.000396036
GO:1903039	positive regulation of leukocyte cell-cell adhesion	150	0.406723	1.83921	6.62e-06	0.000559768	0.000462724
GO:0001539	cilium or flagellum-dependent cell motility	94	-0.473302	-1.94212	7.34e-06	0.000602403	0.000497968
GO:0060285	cilium-dependent cell motility	94	-0.473302	-1.94212	7.34e-06	0.000602403	0.000497968
GO:0032103	positive regulation of response to external stimulus	278	0.35266	1.74609	8.41e-06	0.000661258	0.00054662
GO:0007159	leukocyte cell-cell adhesion	238	0.369247	1.79754	8.55e-06	0.000662891	0.00054797
GO:0061077	chaperone-mediated protein folding	60	0.555986	2.17326	9.12e-06	0.000697438	0.000576527
GO:0071216	cellular response to biotic stimulus	164	0.402629	1.85486	9.79e-06	0.000738167	0.000610196
GO:0009611	response to wounding	399	0.317868	1.64111	1.02e-05	0.000756755	0.000625561
GO:0009408	response to heat	91	0.479559	2.01402	1.38e-05	0.00101275	0.000837178
GO:0002252	immune effector process	364	0.317687	1.62108	1.47e-05	0.00104564	0.000864364
GO:0043269	regulation of ion transport	438	0.310933	1.61428	1.48e-05	0.00104564	0.000864364
GO:0002697	regulation of immune effector process	217	0.360065	1.72983	2.4e-05	0.00150771	0.00124633
GO:0015711	organic anion transport	246	0.355081	1.73836	2.53e-05	0.00157039	0.00129814
GO:0019221	cytokine-mediated signaling pathway	310	0.330673	1.66329	2.91e-05	0.00176533	0.00145928
GO:1904062	regulation of cation transmembrane transport	242	0.350707	1.70256	3.07e-05	0.00184491	0.00152507
GO:0002685	regulation of leukocyte migration	142	0.407104	1.84025	3.44e-05	0.00197987	0.00163663
GO:0050778	positive regulation of immune response	326	0.326359	1.64873	3.46e-05	0.00197987	0.00163663
GO:0035456	response to interferon-beta	22	0.71642	2.15639	3.55e-05	0.00197987	0.00163663
GO:0061448	connective tissue development	199	0.364629	1.74223	3.9e-05	0.00215222	0.0017791
GO:0006119	oxidative phosphorylation	128	0.414281	1.8503	4.08e-05	0.00218652	0.00180746
GO:0051930	regulation of sensory perception of pain	16	0.785984	2.21104	6.14e-05	0.00306059	0.00253
GO:0051931	regulation of sensory perception	16	0.785984	2.21104	6.14e-05	0.00306059	0.00253
GO:0002831	regulation of response to biotic stimulus	250	0.341221	1.6713	6.64e-05	0.00328046	0.00271175
GO:0001503	ossification	317	0.324202	1.63937	7.07e-05	0.00343078	0.002836
GO:0019058	viral life cycle	257	0.340996	1.67558	7.24e-05	0.00346783	0.00286664
GO:0070372	regulation of ERK1 and ERK2 cascade	195	0.36963	1.75318	7.86e-05	0.00365402	0.00302055
GO:0070555	response to interleukin-1	89	0.447646	1.86765	8.11e-05	0.00373796	0.00308993
GO:0000281	mitotic cytokinesis	69	-0.490163	-1.92976	9.77e-05	0.00443361	0.00366499
GO:0007005	mitochondrion organization	489	0.284881	1.49371	9.92e-05	0.00445179	0.00368001
GO:0042063	gliogenesis	207	0.355262	1.70063	0.000101322	0.00445179	0.00368001
GO:0071347	cellular response to interleukin-1	69	0.501473	1.994	0.000104799	0.00456858	0.00377655
GO:0044703	multi-organism reproductive process	134	0.392226	1.76187	0.000125062	0.005298	0.00437953
GO:0008544	epidermis development	236	0.343117	1.67044	0.000125329	0.005298	0.00437953
GO:0097722	sperm motility	74	-0.476627	-1.89146	0.000142449	0.00588789	0.00486715
GO:0070661	leukocyte proliferation	193	0.355769	1.68402	0.000144547	0.00592949	0.00490153
GO:1902105	regulation of leukocyte differentiation	185	0.357809	1.67635	0.000151478	0.00612497	0.00506312
GO:0001578	microtubule bundle formation	93	-0.438585	-1.80568	0.000155007	0.00617815	0.00510709
GO:0042475	odontogenesis of dentin-containing tooth	63	0.498471	1.95494	0.000172686	0.00657666	0.00543651
GO:0030193	regulation of blood coagulation	41	0.564948	2.00899	0.000181304	0.00678976	0.00561267
GO:0030198	extracellular matrix organization	213	0.341983	1.6418	0.000183214	0.00680443	0.00562479
GO:0042255	ribosome assembly	59	0.502362	1.94385	0.000184134	0.00680443	0.00562479
GO:0050818	regulation of coagulation	44	0.558015	2.0438	0.000194154	0.00708092	0.00585335
GO:0010257	NADH dehydrogenase complex assembly	58	0.509141	1.95921	0.000208974	0.00739863	0.00611598
GO:0032981	mitochondrial respiratory chain complex I assembly	58	0.509141	1.95921	0.000208974	0.00739863	0.00611598
GO:0010951	negative regulation of endopeptidase activity	141	0.389637	1.75715	0.000212173	0.00739863	0.00611598
GO:0061684	chaperone-mediated autophagy	15	0.739046	2.0594	0.000213473	0.00739863	0.00611598
GO:0032102	negative regulation of response to external stimulus	261	0.321972	1.58608	0.000215024	0.00740639	0.00612239
GO:0000727	double-strand break repair via break-induced replication	12	0.790079	2.08555	0.000218591	0.00748304	0.00618576
GO:0050870	positive regulation of T cell activation	138	0.388278	1.7508	0.000228955	0.00779004	0.00643953
GO:0032963	collagen metabolic process	60	0.498528	1.94867	0.000265739	0.00887917	0.00733985
GO:0016126	sterol biosynthetic process	52	-0.504884	-1.86785	0.000275679	0.00909436	0.00751773
GO:0044706	multi-multicellular organism process	140	0.383666	1.72749	0.000291524	0.00951288	0.00786369
GO:0008203	cholesterol metabolic process	105	-0.414739	-1.73987	0.000322732	0.0101171	0.00836318
GO:0046651	lymphocyte proliferation	172	0.354454	1.64557	0.000333031	0.0102669	0.00848701
GO:1904874	positive regulation of telomerase RNA localization to Cajal body	15	0.727825	2.02814	0.000339962	0.0103312	0.00854018
GO:0001501	skeletal system development	403	0.289985	1.50161	0.000342523	0.0103312	0.00854018
GO:0001701	in utero embryonic development	331	0.298148	1.50284	0.000383622	0.0114471	0.00946261
GO:1900046	regulation of hemostasis	42	0.557903	2.00378	0.000485293	0.013816	0.0114208
GO:0006816	calcium ion transport	278	0.315031	1.55978	0.000492592	0.0138444	0.0114443
GO:0040017	positive regulation of locomotion	430	0.278579	1.44802	0.000493733	0.0138444	0.0114443
GO:0006334	nucleosome assembly	85	0.430929	1.7715	0.000506914	0.0140453	0.0116104
GO:0033627	cell adhesion mediated by integrin	65	0.467608	1.85519	0.00050845	0.0140453	0.0116104
GO:1902652	secondary alcohol metabolic process	113	-0.393518	-1.66937	0.000536901	0.0146858	0.0121398
GO:0035458	cellular response to interferon-beta	15	0.716702	1.99714	0.00055134	0.0148849	0.0123044
GO:1900262	regulation of DNA-directed DNA polymerase activity	13	0.740095	1.99294	0.000552183	0.0148849	0.0123044
GO:1900264	positive regulation of DNA-directed DNA polymerase activity	13	0.740095	1.99294	0.000552183	0.0148849	0.0123044
GO:0042542	response to hydrogen peroxide	103	0.395991	1.70828	0.000581178	0.0155166	0.0128266
GO:1901386	negative regulation of voltage-gated calcium channel activity	11	0.79515	2.06166	0.000612952	0.0156908	0.0129706
GO:0043588	skin development	193	0.337465	1.59738	0.000613857	0.0156908	0.0129706
GO:0061041	regulation of wound healing	85	0.428159	1.76011	0.000615442	0.0156908	0.0129706
GO:0051346	negative regulation of hydrolase activity	231	0.329669	1.6011	0.000617914	0.0156908	0.0129706
GO:0050804	modulation of chemical synaptic transmission	292	0.308273	1.5343	0.000665649	0.0165395	0.0136722
GO:0099177	regulation of trans-synaptic signaling	292	0.308273	1.5343	0.000665649	0.0165395	0.0136722
GO:0002250	adaptive immune response	250	0.314146	1.53869	0.000703745	0.0172991	0.0143001
GO:0090130	tissue migration	241	0.313669	1.52636	0.000838135	0.0200721	0.0165923
GO:0032870	cellular response to hormone stimulus	452	-0.277804	-1.40482	0.000857052	0.0202488	0.0167384
GO:0044088	regulation of vacuole organization	50	-0.489472	-1.79575	0.000858979	0.0202488	0.0167384
GO:0060707	trophoblast giant cell differentiation	11	0.78666	2.03965	0.000860029	0.0202488	0.0167384
GO:2000785	regulation of autophagosome assembly	45	-0.514119	-1.83664	0.000871921	0.0204425	0.0168985
GO:0010755	regulation of plasminogen activation	12	0.754118	1.99062	0.000901907	0.020796	0.0171908
GO:0061512	protein localization to cilium	69	-0.447512	-1.76184	0.00091013	0.0208993	0.0172761
GO:0035721	intraciliary retrograde transport	13	-0.708198	-1.86211	0.0010699	0.023597	0.0195061
GO:0033865	nucleoside bisphosphate metabolic process	104	-0.386962	-1.61616	0.00109914	0.0239579	0.0198045
GO:0033875	ribonucleoside bisphosphate metabolic process	104	-0.386962	-1.61616	0.00109914	0.0239579	0.0198045
GO:0034032	purine nucleoside bisphosphate metabolic process	104	-0.386962	-1.61616	0.00109914	0.0239579	0.0198045
GO:0051385	response to mineralocorticoid	22	0.638706	1.92248	0.00112324	0.0241996	0.0200043
GO:1902653	secondary alcohol biosynthetic process	46	-0.504754	-1.80208	0.0011482	0.0245477	0.020292
GO:0051962	positive regulation of nervous system development	207	0.323714	1.54961	0.00115839	0.024671	0.0203939
GO:0060421	positive regulation of heart growth	20	-0.639103	-1.88345	0.00121196	0.0255312	0.0211051
GO:0019233	sensory perception of pain	56	0.471001	1.81501	0.00123081	0.0255312	0.0211051
GO:0060561	apoptotic process involved in morphogenesis	19	0.656551	1.90217	0.00124742	0.0257801	0.0213108
GO:0002440	production of molecular mediator of immune response	141	0.361259	1.62917	0.00127496	0.0259646	0.0214633
GO:0045926	negative regulation of growth	202	0.32597	1.56142	0.00127496	0.0259646	0.0214633
GO:1903531	negative regulation of secretion by cell	96	0.402532	1.70023	0.00128832	0.0260382	0.0215241
GO:0070663	regulation of leukocyte proliferation	149	0.349415	1.57198	0.00129371	0.0260382	0.0215241
GO:0034612	response to tumor necrosis factor	179	0.333379	1.54983	0.0012966	0.0260382	0.0215241
GO:0030335	positive regulation of cell migration	406	0.278936	1.44092	0.00130191	0.0260382	0.0215241
GO:0051965	positive regulation of synapse assembly	41	0.52194	1.85606	0.00131396	0.0260921	0.0215687
GO:0000076	DNA replication checkpoint signaling	17	0.688943	1.97991	0.0013419	0.0264193	0.0218392
GO:0030855	epithelial cell differentiation	471	0.265736	1.38705	0.00134691	0.0264193	0.0218392
GO:0009142	nucleoside triphosphate biosynthetic process	75	0.427686	1.73818	0.00135056	0.0264193	0.0218392
GO:0001906	cell killing	83	0.41621	1.71166	0.00138248	0.0265095	0.0219137
GO:0065004	protein-DNA complex assembly	156	0.346428	1.58651	0.00147202	0.0279384	0.0230949
GO:0050965	detection of temperature stimulus involved in sensory perception of pain	12	0.737347	1.94635	0.00149004	0.0281845	0.0232984
GO:0006968	cellular defense response	26	0.595566	1.88574	0.00150041	0.0282848	0.0233813
GO:0031639	plasminogen activation	15	0.691908	1.92805	0.00152485	0.028457	0.0235236
GO:0034204	lipid translocation	44	-0.505307	-1.78812	0.00155405	0.0288726	0.0238671
GO:0051347	positive regulation of transferase activity	455	0.271486	1.41785	0.00155746	0.0288726	0.0238671
GO:0043627	response to estrogen	57	0.474875	1.83155	0.00160246	0.0296084	0.0244754
GO:0071356	cellular response to tumor necrosis factor	161	0.341295	1.57516	0.00161962	0.0298266	0.0246558
GO:0001649	osteoblast differentiation	176	0.332246	1.55026	0.00164829	0.0301557	0.0249278
GO:0060416	response to growth hormone	32	-0.551037	-1.82738	0.00167996	0.0306345	0.0253236
GO:0099536	synaptic signaling	474	0.268051	1.40181	0.0017148	0.0309226	0.0255617
GO:0007286	spermatid development	118	-0.36726	-1.57303	0.00171792	0.0309226	0.0255617
GO:0060045	positive regulation of cardiac muscle cell proliferation	14	-0.69156	-1.8506	0.00175576	0.0312011	0.0257919
GO:0006469	negative regulation of protein kinase activity	181	0.326425	1.52795	0.00183957	0.0324835	0.0268521
GO:0006310	DNA recombination	279	0.296658	1.4715	0.00196457	0.0340588	0.0281543
GO:0009799	specification of symmetry	99	-0.378921	-1.57644	0.00198982	0.0340588	0.0281543
GO:0051348	negative regulation of transferase activity	232	0.30208	1.46825	0.00208567	0.0353739	0.0292414
GO:0090670	RNA localization to Cajal body	19	0.639703	1.85336	0.00214028	0.0357567	0.0295578
GO:0090671	telomerase RNA localization to Cajal body	19	0.639703	1.85336	0.00214028	0.0357567	0.0295578
GO:0090672	telomerase RNA localization	19	0.639703	1.85336	0.00214028	0.0357567	0.0295578
GO:0090685	RNA localization to nucleus	19	0.639703	1.85336	0.00214028	0.0357567	0.0295578
GO:0051085	chaperone cofactor-dependent protein refolding	28	0.577543	1.88592	0.00216666	0.0360895	0.0298329
GO:1904851	positive regulation of establishment of protein localization to telomere	10	0.755089	1.90685	0.0021946	0.0363379	0.0300382
GO:0043534	blood vessel endothelial cell migration	94	0.391723	1.65495	0.00222323	0.0367029	0.03034
GO:0071396	cellular response to lipid	422	0.268989	1.39582	0.0022812	0.0374385	0.030948
GO:0016236	macroautophagy	292	-0.297645	-1.44227	0.00235269	0.0383859	0.0317312
GO:0022412	cellular process involved in reproduction in multicellular organism	273	-0.30413	-1.45933	0.00236112	0.0384112	0.0317521
GO:0046777	protein autophosphorylation	199	-0.319193	-1.47297	0.0023726	0.0384858	0.0318138
GO:1901214	regulation of neuron death	251	0.297292	1.45719	0.00238634	0.0385465	0.031864
GO:0051051	negative regulation of transport	311	0.292274	1.47403	0.00243332	0.0387551	0.0320364
GO:0050730	regulation of peptidyl-tyrosine phosphorylation	182	0.324843	1.52042	0.00243409	0.0387551	0.0320364
GO:0006986	response to unfolded protein	128	0.351355	1.56926	0.0025272	0.0397852	0.0328879
GO:0050920	regulation of chemotaxis	147	0.342489	1.54597	0.00253114	0.0397852	0.0328879
GO:0042311	vasodilation	34	0.525668	1.78221	0.00261182	0.040371	0.0333721
GO:0043304	regulation of mast cell degranulation	22	0.618576	1.86188	0.00262366	0.0404421	0.0334309
GO:0009219	pyrimidine deoxyribonucleotide metabolic process	23	0.606412	1.85094	0.00279873	0.0423222	0.0349851
GO:1902895	positive regulation of miRNA transcription	37	0.522896	1.80397	0.00280845	0.0423544	0.0350117
GO:0002700	regulation of production of molecular mediator of immune response	111	0.380079	1.65167	0.00282121	0.0424322	0.035076
GO:0009083	branched-chain amino acid catabolic process	21	-0.597356	-1.78378	0.0028645	0.0429674	0.0355185
GO:0007568	aging	119	0.355944	1.56803	0.00294748	0.0439757	0.0363519
GO:0032543	mitochondrial translation	72	0.428983	1.72614	0.00299734	0.0444818	0.0367703
GO:0010332	response to gamma radiation	52	0.465312	1.75652	0.00303198	0.0447578	0.0369984
GO:0007288	sperm axoneme assembly	22	-0.602316	-1.82344	0.00310466	0.0454652	0.0375832
GO:0120162	positive regulation of cold-induced thermogenesis	76	-0.414892	-1.64827	0.00330255	0.047252	0.0390602
GO:0044344	cellular response to fibroblast growth factor stimulus	75	0.409803	1.6655	0.00330886	0.047252	0.0390602
GO:0046638	positive regulation of alpha-beta T cell differentiation	34	0.519658	1.76183	0.00331103	0.047252	0.0390602
GO:1905907	negative regulation of amyloid fibril formation	10	0.744302	1.87961	0.0033413	0.047396	0.0391792
GO:0051480	regulation of cytosolic calcium ion concentration	196	0.319426	1.51768	0.00335211	0.047396	0.0391792
GO:0030574	collagen catabolic process	22	0.609528	1.83465	0.00343719	0.0478041	0.0395166
GO:0097305	response to alcohol	161	0.330668	1.52611	0.00345252	0.0478041	0.0395166
GO:0015732	prostaglandin transport	11	0.738467	1.91469	0.00347418	0.0479849	0.0396661
GO:0032026	response to magnesium ion	11	0.738088	1.91371	0.00351257	0.0481575	0.0398088
GO:0016050	vesicle organization	270	-0.294251	-1.40951	0.00363682	0.0490179	0.04052
GO:0043462	regulation of ATP-dependent activity	56	0.449513	1.7322	0.00372037	0.0496643	0.0410543
