# Supplementary material for: Acetalax and Bisacodyl for the Treatment of Triple-Negative Breast Cancer: A Combined Molecular and Preclinical Study
Source: Cancer Res Commun. 2025 Feb 28;5(2):375–88. doi: 10.1158/2767-9764.CRC-24-0435 (PMC11869203; doi:10.1158/2767-9764.CRC-24-0435)
Supplement: Supplementary Table 7 [file crc-24-0435_supplementary_table_7_suppst7.xlsx]

## Sheet: GSEA_GO_new-design
Footnotes:
a The four acetalax sensitive PDXs were HBCx-209, HBCx-HBCx-12A, HBCx-204 and HBCx-158. The eight acetalax resistant PDXs were
HBCx-39, HBCx-11, HBCx-4, HBCx-170, HBCx-185, HBCx-210, HBCx-217 and HBCx-172. The comparison is no drug sensitive to no drug resistant.
b The Gene Ontology identification number.
c The number of genes in the "Description" category.
d A negative enrichment score indicates gene enrichment in the presence of acetalax, and a positive score gene depletion.
e NES is nominal enrichment score, which is used for the ranking of the categories.
f The adjusted p value.
g The minimum false discovery rate at which an observed score is deemed significant taking into consideration multiple comparisons correct.
Supplementary Table 7: Gene Set enrichment analysis of RNAseq data of acetalax-responder PDX as compared to acetalax-resistant PDX a.
ID b	Description	setSize c	enrichmentScore d	NES e	pvalue	p.adjust f	qvalue g
GO:0045071	negative regulation of viral genome replication	48	0.660538	2.16082	9e-07	0.000626875	0.00055269
GO:0035456	response to interferon-beta	23	0.769985	2.15825	6.29e-06	0.00208717	0.00184017
GO:0048525	negative regulation of viral process	73	0.602089	2.12399	9.58e-07	0.000626875	0.00055269
GO:0048875	chemical homeostasis within a tissue	17	0.7857	2.04265	0.000107402	0.010374	0.00914633
GO:0034340	response to type I interferon	62	0.578102	1.98078	3.72e-05	0.00547965	0.00483119
GO:0019079	viral genome replication	110	0.518823	1.94513	7.44e-06	0.00208717	0.00184017
GO:0035335	peptidyl-tyrosine dephosphorylation	31	0.646935	1.94267	0.000343276	0.0222262	0.0195959
GO:0046337	phosphatidylethanolamine metabolic process	25	0.675691	1.91912	0.000259857	0.0194663	0.0171627
GO:0006805	xenobiotic metabolic process	72	0.543456	1.91587	7.38e-05	0.00878333	0.00774391
GO:0006695	cholesterol biosynthetic process	46	0.590595	1.90365	0.000270097	0.0194663	0.0171627
GO:1902653	secondary alcohol biosynthetic process	46	0.590595	1.90365	0.000270097	0.0194663	0.0171627
GO:0035458	cellular response to interferon-beta	15	0.757245	1.8959	0.000856451	0.038133	0.0336203
GO:1902652	secondary alcohol metabolic process	115	0.503646	1.8949	1.5e-05	0.00327218	0.00288495
GO:0060099	regulation of phagocytosis, engulfment	12	0.782081	1.85576	0.00124796	0.0478119	0.0421538
GO:1905153	regulation of membrane invagination	12	0.782081	1.85576	0.00124796	0.0478119	0.0421538
GO:1990266	neutrophil migration	84	0.514339	1.84639	0.000155604	0.0130974	0.0115474
GO:0071715	icosanoid transport	34	0.600077	1.83607	0.00126132	0.0478119	0.0421538
GO:0008203	cholesterol metabolic process	107	0.493675	1.83537	0.000147107	0.0125617	0.0110751
GO:0071402	cellular response to lipoprotein particle stimulus	26	0.640626	1.82929	0.00137973	0.0495692	0.0437031
GO:0010883	regulation of lipid storage	40	0.58498	1.81681	0.000944632	0.0403317	0.0355588
GO:0055088	lipid homeostasis	120	0.471173	1.79124	0.00013496	0.0120482	0.0106224
GO:0007606	sensory perception of chemical stimulus	60	0.525214	1.78932	0.000530008	0.0306158	0.0269927
GO:0006641	triglyceride metabolic process	76	0.500205	1.78506	0.000672182	0.0360045	0.0317437
GO:0051592	response to calcium ion	115	0.472156	1.77643	0.000175718	0.0141826	0.0125042
GO:0001960	negative regulation of cytokine-mediated signaling pathway	60	0.52069	1.77391	0.000659944	0.03587	0.0316251
GO:0030593	neutrophil chemotaxis	67	0.510122	1.77306	0.000692063	0.0360747	0.0318056
GO:0120254	olefinic compound metabolic process	111	0.469397	1.76002	0.000319768	0.0214099	0.0188762
GO:0006631	fatty acid metabolic process	324	0.407483	1.71638	3.77e-06	0.00160056	0.00141115
GO:0032640	tumor necrosis factor production	118	0.451174	1.70907	0.000752018	0.0369241	0.0325545
GO:0032680	regulation of tumor necrosis factor production	118	0.451174	1.70907	0.000752018	0.0369241	0.0325545
GO:0009615	response to virus	319	0.405188	1.70265	2.29e-06	0.00129552	0.00114221
GO:1905952	regulation of lipid localization	125	0.443848	1.6884	0.000561264	0.0321065	0.028307
GO:0008202	steroid metabolic process	236	0.407184	1.65144	0.000143756	0.0124759	0.0109995
GO:0051091	positive regulation of DNA-binding transcription factor activity	223	0.408492	1.64558	0.000198471	0.0158026	0.0139325
GO:0072330	monocarboxylic acid biosynthetic process	164	0.417628	1.63295	0.00079315	0.0373859	0.0329616
GO:0006575	cellular modified amino acid metabolic process	148	0.419517	1.63095	0.000711534	0.0364553	0.0321412
GO:0010817	regulation of hormone levels	376	0.379249	1.61081	4.01e-05	0.00576022	0.00507855
GO:0006873	cellular ion homeostasis	401	0.377122	1.60566	2.33e-05	0.00405072	0.00357136
GO:0045444	fat cell differentiation	209	0.400772	1.60243	0.000697982	0.0360747	0.0318056
GO:0001818	negative regulation of cytokine production	210	0.395727	1.58054	0.000610912	0.0342176	0.0301683
GO:0098771	inorganic ion homeostasis	478	0.36584	1.57703	1.25e-05	0.0031877	0.00281047
GO:0015850	organic hydroxy compound transport	196	0.394958	1.57039	0.00126091	0.0478119	0.0421538
GO:0010876	lipid localization	364	0.367247	1.55878	9.97e-05	0.0103032	0.00908387
GO:0006869	lipid transport	321	0.368358	1.54677	0.0002777	0.0195665	0.017251
GO:0070371	ERK1 and ERK2 cascade	241	0.380114	1.54634	0.000814268	0.0379997	0.0335028
GO:0016042	lipid catabolic process	267	0.376319	1.53967	0.000329641	0.021823	0.0192404
GO:0044282	small molecule catabolic process	328	0.363886	1.53311	0.000421533	0.0261439	0.02305
GO:0031347	regulation of defense response	460	0.350878	1.50756	9.32e-05	0.0101182	0.00892084
GO:0048871	multicellular organismal homeostasis	431	0.352272	1.50731	0.000164208	0.013627	0.0120144
GO:0050878	regulation of body fluid levels	302	0.357323	1.4846	0.000884432	0.0386005	0.0340325
GO:0009410	response to xenobiotic stimulus	318	0.349019	1.46483	0.00100275	0.0422015	0.0372074
GO:0044283	small molecule biosynthetic process	470	0.329897	1.41991	0.000828115	0.0381192	0.0336081
GO:0001525	angiogenesis	438	-0.279639	-1.34195	0.0012669	0.0478119	0.0421538
GO:0050673	epithelial cell proliferation	370	-0.293942	-1.39263	0.000943279	0.0403317	0.0355588
GO:0048568	embryonic organ development	376	-0.295933	-1.40399	0.000663583	0.03587	0.0316251
GO:0198738	cell-cell signaling by wnt	408	-0.296691	-1.41734	0.000437471	0.0268498	0.0236724
GO:0030111	regulation of Wnt signaling pathway	299	-0.314876	-1.45623	0.000355284	0.0225089	0.0198452
GO:0007423	sensory organ development	458	-0.302963	-1.46249	3.44e-05	0.00532839	0.00469782
GO:0060485	mesenchyme development	262	-0.321658	-1.47579	0.000594882	0.0337023	0.029714
GO:0007059	chromosome segregation	346	-0.319664	-1.50808	5.78e-05	0.00751123	0.00662235
GO:0006338	chromatin remodeling	333	-0.323395	-1.5104	0.000118565	0.0112675	0.0099341
GO:0001503	ossification	354	-0.325664	-1.54148	3.6e-05	0.0054398	0.00479605
GO:0061448	connective tissue development	232	-0.34466	-1.55403	0.000270916	0.0194663	0.0171627
GO:0000819	sister chromatid segregation	224	-0.350969	-1.57599	9.45e-05	0.0101182	0.00892084
GO:0098813	nuclear chromosome segregation	288	-0.342888	-1.58367	1.95e-05	0.00359426	0.00316891
GO:0051983	regulation of chromosome segregation	124	-0.391509	-1.60836	0.00102784	0.0428377	0.0377682
GO:0065004	protein-DNA complex assembly	204	-0.366405	-1.61705	0.000105353	0.0103623	0.00913606
GO:0060021	roof of mouth development	82	-0.425156	-1.62457	0.00135888	0.0494231	0.0435743
GO:0007224	smoothened signaling pathway	131	-0.393143	-1.62694	0.000497174	0.0295894	0.0260878
GO:0071103	DNA conformation change	103	-0.414648	-1.67279	0.000487813	0.0293285	0.0258578
GO:0071824	protein-DNA complex subunit organization	238	-0.375594	-1.6974	7.36e-06	0.00208717	0.00184017
GO:0001501	skeletal system development	449	-0.355593	-1.71168	3.33e-08	4.9e-05	4.32e-05
GO:0010517	regulation of phospholipase activity	52	-0.498235	-1.76096	0.00116912	0.0461698	0.040706
GO:0000018	regulation of DNA recombination	118	-0.454197	-1.8431	1.69e-05	0.00331859	0.00292587
GO:0007156	homophilic cell adhesion via plasma membrane adhesion molecules	144	-0.443013	-1.85602	6.75e-06	0.00208717	0.00184017
GO:0042698	ovulation cycle	60	-0.534279	-1.94017	6.47e-05	0.00793794	0.00699856
GO:0060347	heart trabecula formation	13	-0.764145	-1.96191	0.00111677	0.0444593	0.039198
GO:0030198	extracellular matrix organization	264	-0.426463	-1.96297	1.94e-09	1.14e-05	1.01e-05
GO:0034728	nucleosome organization	130	-0.480642	-1.98176	1.23e-07	0.000120423	0.000106172
GO:0006334	nucleosome assembly	96	-0.499709	-1.9828	2.62e-06	0.00129552	0.00114221
GO:0098743	cell aggregation	15	-0.757792	-2.00891	0.000286273	0.0196941	0.0173635
GO:0002181	cytoplasmic translation	154	-0.474671	-2.0175	7.31e-08	8.62e-05	7.6e-05
